# Supplementary material for: Time-lapsed imaging of nanocomposite scaffolds reveals increased bone formation in dynamic compression bioreactors
Source: Commun Biol. 2021 Jan 25;4:110. doi: 10.1038/s42003-020-01635-4 (PMC7835377; doi:10.1038/s42003-020-01635-4)
Supplement: Supplementary file 4 — Supplementary Data 1 [file 42003_2020_1635_MOESM4_ESM.xlsx]

## Sheet: Figure 1c
Fig. 1. c
HA55-PLGA (u) 2:1											HA55-PLGA 2:1					HA55-PLGA <1:1
Sample 1		Sample 2		Sample 3		Sample 4		Sample 5			Sample 1		Sample 1			Sample 1
%	MPa	%	MPa	%	MPa	%	MPa	%	MPa		%	MPa	%	MPa		%	MPa
0	0.000821792	0	0.000800439	0	RB170424_13	0	0.00289075	0	0.00316339		0	0.00855	0	0.00817		0	0.00552
0.0071099	0.000909693	0.00782294	0.000850241	0.00645524	0.00083316	0.00689238	0.0030436	0.00718167	0.00325851		0.00798	0.00784	0.00922	0.00772		0.0179	0.00566
0.0142019	0.000997296	0.0144031	0.000904953	0.0146605	0.000885714	0.0142267	0.00320702	0.0140177	0.00335703		0.01531	0.00806	0.01866	0.00737		0.03558	0.00582
0.022549	0.00109412	0.0221993	0.000964677	0.0217228	0.000934386	0.0211106	0.00337783	0.0211573	0.00345939		0.02257	0.00796	0.02723	0.00764		0.05326	0.00598
0.0297934	0.00119606	0.0299864	0.0010287	0.0293477	0.000982367	0.0282579	0.00354992	0.0281198	0.00357345		0.03042	0.00849	0.0358	0.00717		0.07093	0.00613
0.0370378	0.00129804	0.0375769	0.00110207	0.0370529	0.00105341	0.0352353	0.00372843	0.0351244	0.00367446		0.03842	0.008	0.04492	0.00715		0.08861	0.0063
0.044856	0.00140377	0.0446578	0.00118437	0.0441242	0.0011066	0.0423061	0.0039258	0.0421544	0.00377927		0.04625	0.00795	0.05436	0.00758		0.10651	0.00645
0.0525218	0.00151279	0.0520605	0.00125835	0.0512045	0.0011673	0.0495385	0.00412247	0.0491085	0.00388541		0.05352	0.00814	0.0638	0.0075		0.12419	0.0066
0.0596317	0.00162307	0.0600086	0.00134509	0.0586775	0.00122643	0.0564818	0.00433741	0.0563828	0.00399544		0.06077	0.00773	0.07291	0.00792		0.14187	0.00674
0.0667326	0.00174321	0.0670985	0.00143143	0.0664542	0.00128815	0.0637057	0.0045639	0.0631178	0.00409993		0.06826	0.00827	0.08148	0.00781		0.16201	0.0069
0.0745777	0.00185627	0.0741793	0.00152277	0.0742398	0.00135968	0.0707425	0.00479588	0.0703584	0.00421533		0.07625	0.00832	0.09005	0.00781		0.18326	0.00708
0.0822973	0.00198286	0.0814301	0.0016184	0.0817486	0.00144982	0.0777454	0.00505001	0.0772619	0.004329		0.08424	0.00821	0.10025	0.00766		0.20452	0.00727
0.0892548	0.00210485	0.0892262	0.00171603	0.0888288	0.0015376	0.0850202	0.00531546	0.0842582	0.00444769		0.09189	0.00806	0.10828	0.00794		0.22354	0.00745
0.0974495	0.00222508	0.0970134	0.00181478	0.095909	0.00163611	0.0919041	0.00559679	0.0914567	0.00456877		0.09915	0.0082	0.11729	0.00852		0.23786	0.00765
0.10455	0.00234526	0.104801	0.00191789	0.104364	0.0017458	0.0991874	0.00589398	0.0983012	0.00469052		0.10652	0.00796	0.12673	0.00789		0.25442	0.00785
0.111938	0.00245411	0.11189	0.00202284	0.110775	0.00186219	0.106165	0.00620125	0.105474	0.00481494		0.1151	0.00841	0.13617	0.00809		0.27836	0.00805
0.119748	0.00256583	0.118962	0.00213352	0.118891	0.00200073	0.113253	0.00653104	0.112412	0.0049309		0.12235	0.0081	0.14539	0.00784		0.29716	0.00827
0.127135	0.00267881	0.126392	0.00224286	0.126114	0.00214948	0.12034	0.00687445	0.119442	0.00506111		0.12962	0.00776	0.15396	0.00828		0.31484	0.00849
0.134236	0.00279004	0.134188	0.00235643	0.133114	0.00231605	0.127318	0.00723136	0.12659	0.00519287		0.13688	0.00778	0.16264	0.00814		0.33252	0.00869
0.141481	0.0029031	0.141975	0.00247496	0.142247	0.00249109	0.134593	0.00760137	0.133316	0.00532934		0.14488	0.00806	0.17219	0.00838		0.35042	0.00892
0.149299	0.00301162	0.149423	0.00259696	0.147801	0.00269611	0.141451	0.00797923	0.140658	0.00546967		0.15322	0.00819	0.18163	0.00849		0.36809	0.00917
0.157108	0.00312693	0.156512	0.00270989	0.155551	0.00291594	0.148692	0.008378	0.147502	0.00560845		0.15998	0.00791	0.19031	0.00802		0.38577	0.00941
0.164756	0.00323935	0.163593	0.0028319	0.163336	0.0031484	0.155669	0.00880079	0.154625	0.00574258		0.16773	0.00807	0.19888	0.00815		0.40345	0.00964
0.171857	0.00334272	0.171094	0.00295282	0.171122	0.00340104	0.162757	0.00924346	0.161588	0.00588249		0.17571	0.00848	0.20832	0.00806		0.42292	0.00993
0.178967	0.00345764	0.178882	0.00307711	0.178684	0.00367089	0.169998	0.00969488	0.168601	0.0060368		0.18371	0.0083	0.21711	0.00793		0.44417	0.01018
0.186588	0.00357696	0.186561	0.00320017	0.185765	0.00396537	0.176848	0.0101679	0.175774	0.00618522		0.19136	0.00841	0.22611	0.00837		0.46543	0.01046
0.194406	0.00369532	0.193642	0.00333278	0.192836	0.00427315	0.184165	0.0106484	0.182568	0.00633529		0.19801	0.00819	0.23566	0.0079		0.48423	0.01074
0.202	0.0038266	0.200723	0.00346825	0.199916	0.00460855	0.191066	0.0111441	0.189859	0.00648639		0.20549	0.00851	0.24391	0.0085		0.50191	0.011
0.20911	0.00395332	0.208376	0.00360479	0.208264	0.00497287	0.198247	0.0116665	0.196661	0.00663914		0.21348	0.00782	0.25335	0.00845		0.51958	0.01131
0.216345	0.00408133	0.216172	0.00374258	0.215728	0.00535348	0.205335	0.0122075	0.203801	0.00679214		0.22147	0.00832	0.2629	0.00879		0.53749	0.0116
0.224155	0.0042097	0.223816	0.00388329	0.222612	0.00574125	0.21227	0.0127664	0.210772	0.00695573		0.22946	0.00783	0.27168	0.00832		0.55516	0.01191
0.231632	0.00434297	0.230906	0.00402471	0.230389	0.00616316	0.219562	0.0133329	0.217701	0.00712456		0.237	0.00806	0.28036	0.00868		0.57284	0.01224
0.238742	0.00447887	0.237987	0.0041823	0.238174	0.00661119	0.22648	0.0139186	0.224874	0.00729854		0.24426	0.00833	0.28915	0.00884		0.59052	0.01257
0.246085	0.00461994	0.245452	0.00434029	0.245281	0.00707529	0.233704	0.0145204	0.231718	0.00747498		0.25153	0.00846	0.29859	0.00857		0.60976	0.01291
0.253894	0.00475634	0.25324	0.00450044	0.252353	0.00756323	0.24074	0.0151307	0.238875	0.00765883		0.25946	0.00814	0.30803	0.00838		0.63102	0.01326
0.261712	0.00489659	0.261027	0.00465777	0.259728	0.00807515	0.247718	0.0157678	0.245812	0.00783123		0.26746	0.00835	0.31704	0.00846		0.65228	0.0136
0.269217	0.00503828	0.268394	0.00482875	0.267513	0.00859894	0.254976	0.0164083	0.252842	0.00802304		0.27498	0.00816	0.32561	0.00861		0.67018	0.01396
0.276318	0.00518438	0.275475	0.005	0.275299	0.00914635	0.261885	0.0170721	0.259973	0.00821176		0.28225	0.00813	0.33451	0.00857		0.68786	0.01432
0.283428	0.005336	0.282663	0.00518546	0.282566	0.00971375	0.269109	0.0177525	0.266851	0.00840334		0.28981	0.00837	0.34427	0.00871		0.70553	0.01467
0.291353	0.00549651	0.291076	0.00537176	0.289647	0.0103006	0.276078	0.018441	0.274033	0.0086059		0.29844	0.00775	0.35241	0.00852		0.72321	0.01503
0.299073	0.0056654	0.297701	0.00557161	0.297173	0.0109126	0.283268	0.0191661	0.280953	0.00880845		0.30511	0.00865	0.36217	0.00874		0.74089	0.0154
0.306174	0.00584559	0.305148	0.00576707	0.304959	0.0115369	0.290296	0.0199003	0.288059	0.00902383		0.31335	0.00851	0.37074	0.00886		0.75879	0.01576
0.313329	0.00602722	0.312944	0.00597368	0.31237	0.0121837	0.297248	0.0206552	0.29514	0.00923671		0.32063	0.00837	0.37975	0.00855		0.77647	0.01614
0.321138	0.00622732	0.320687	0.00618333	0.31945	0.0128405	0.304557	0.0214335	0.301942	0.00946219		0.32816	0.0082	0.38919	0.00895		0.79661	0.01651
0.328956	0.00642945	0.327768	0.0064056	0.326521	0.0135247	0.311364	0.0222194	0.309284	0.00968239		0.33614	0.00822	0.39841	0.00891		0.81786	0.01691
0.336281	0.00664875	0.334857	0.00662932	0.334798	0.0142092	0.318647	0.0230333	0.315951	0.00991476		0.34413	0.00859	0.40709	0.00881		0.83867	0.0173
0.343382	0.00686278	0.342627	0.00685681	0.342083	0.01491	0.325718	0.0238636	0.323125	0.0101605		0.35186	0.00842	0.41566	0.00856		0.85658	0.01768
0.350492	0.0070973	0.350423	0.00708847	0.349155	0.0156324	0.332704	0.0247154	0.330146	0.0104027		0.35912	0.00836	0.42499	0.00867		0.87425	0.01808
0.358274	0.00734682	0.357817	0.00733782	0.356235	0.0163632	0.339936	0.0255718	0.337168	0.0106613		0.36639	0.00864	0.43443	0.00913		0.89193	0.01847
0.366093	0.00759751	0.364898	0.007584	0.363994	0.0171111	0.346837	0.0264474	0.34429	0.0109188		0.37365	0.00835	0.44366	0.00893		0.90961	0.01886
0.373848	0.00785965	0.372184	0.00783823	0.371779	0.0178708	0.354206	0.0273464	0.351093	0.0111849		0.38163	0.0084	0.45223	0.00916		0.92751	0.01928
0.380958	0.0081309	0.37998	0.00810366	0.379333	0.0186473	0.361021	0.0282567	0.358401	0.0114584		0.38962	0.00815	0.46102	0.00872		0.94519	0.01969
0.388059	0.00840127	0.387767	0.00837088	0.386413	0.0194398	0.368262	0.0291816	0.365346	0.0117327		0.39748	0.00818	0.47046	0.00879		0.96286	0.02013
0.395617	0.00868593	0.395134	0.00863793	0.393484	0.0202346	0.375282	0.0301037	0.372334	0.012014		0.40474	0.00851	0.47989	0.00909		0.98367	0.02055
0.403426	0.00897299	0.402215	0.00891686	0.401145	0.0210506	0.382319	0.0310355	0.379389	0.0122887		0.41201	0.00843	0.48825	0.00903		1.00493	0.02098
0.411235	0.00926409	0.409457	0.00920347	0.409457	0.0218806	0.389551	0.0319721	0.386284	0.01257		0.41985	0.00861	0.49682	0.00909		1.02507	0.02142
0.418794	0.00956559	0.417253	0.00949968	0.416528	0.0227282	0.39641	0.0329036	0.393559	0.0128507		0.42784	0.00878	0.50626	0.00822		1.04297	0.02183
0.425904	0.00987402	0.424978	0.00979199	0.423609	0.0235828	0.403659	0.0338381	0.400327	0.0131261		0.43574	0.0089	0.5157	0.00901		1.06065	0.02225
0.433004	0.0101906	0.43205	0.0100921	0.43068	0.0244597	0.410653	0.0347881	0.40761	0.0134134		0.443	0.0087	0.5246	0.00898		1.07833	0.02269
0.441226	0.0105083	0.439139	0.0103932	0.438323	0.0253491	0.417707	0.0357491	0.414455	0.0136911		0.45027	0.0086	0.53317	0.00935		1.096	0.02314
0.44787	0.0108488	0.446748	0.0107039	0.446099	0.0262453	0.424923	0.036723	0.421426	0.0139819		0.45803	0.00853	0.54196	0.00896		1.11391	0.02357
0.456083	0.0111924	0.454553	0.0110144	0.453822	0.0271642	0.431823	0.0377184	0.428633	0.0142584		0.46602	0.0087	0.55205	0.00894		1.13158	0.02399
0.463264	0.0115437	0.46234	0.0113325	0.460894	0.028082	0.439098	0.0387237	0.435435	0.0145395		0.47401	0.00904	0.56127	0.00915		1.14971	0.02446
0.470365	0.0118943	0.469573	0.0116446	0.467965	0.0290141	0.446076	0.0397433	0.442701	0.0148202		0.48172	0.00921	0.56941	0.00976		1.17097	0.0249
0.477753	0.0122494	0.476654	0.0119622	0.476045	0.029963	0.453214	0.0407682	0.449537	0.015103		0.48838	0.00901	0.57917	0.00929		1.19222	0.02538
0.485562	0.0126073	0.484217	0.0122808	0.483536	0.0309066	0.460192	0.0417999	0.456626	0.0153889		0.49622	0.00861	0.58774	0.00905		1.21169	0.02584
0.49338	0.0129671	0.492005	0.0126042	0.490607	0.0318567	0.467288	0.042847	0.463749	0.015667		0.50421	0.0087	0.59664	0.00931		1.22937	0.0263
0.500687	0.0133398	0.499139	0.0129359	0.497688	0.032782	0.472285	0.0439023	0.470576	0.0159529		0.51219	0.00896	0.60619	0.0093		1.24705	0.0268
0.507788	0.0137048	0.506229	0.0132657	0.505045	0.0337135	0.474571	0.0449704	0.477783	0.0162299		0.51974	0.00846	0.61476	0.00917		1.26472	0.02729
0.514907	0.0140807	0.513605	0.0135962	0.51283	0.0346483	0.481396	0.0460524	0.484653	0.0165098		0.52699	0.00951	0.62398	0.01009		1.2824	0.02774
0.522725	0.0144626	0.522107	0.0139309	0.520616	0.0356018	0.488637	0.0471533	0.491767	0.0167909		0.53425	0.00856	0.63342	0.00989		1.3003	0.02823
0.530535	0.0148475	0.529197	0.0142804	0.528321	0.0365612	0.495648	0.0482481	0.498713	0.0170549		0.54207	0.00909	0.64275	0.00959		1.31798	0.02871
0.538344	0.0152318	0.536287	0.0146307	0.535392	0.0375294	0.502719	0.049351	0.505659	0.0173332		0.55007	0.00878	0.65143	0.01008		1.33566	0.02919
0.545606	0.0156127	0.543368	0.0149714	0.542473	0.0385053	0.509926	0.0504651	0.512781	0.0175967		0.5578	0.0089	0.66	0.00976		1.35535	0.02967
0.552716	0.0159988	0.550958	0.0153241	0.550053	0.039491	0.516861	0.0515961	0.519778	0.0178565		0.56507	0.00875	0.66858	0.00951		1.37661	0.03018
0.559826	0.0163796	0.559327	0.0156843	0.557847	0.0404817	0.524169	0.052738	0.526909	0.0181239		0.57233	0.00876	0.67878	0.00953		1.39786	0.03065
0.567097	0.0167569	0.566416	0.0160417	0.565624	0.041481	0.531079	0.0538808	0.533778	0.0183786		0.58007	0.00908	0.68767	0.00984		1.41554	0.03113
0.575391	0.0171535	0.573488	0.0164057	0.572508	0.0424868	0.538218	0.055036	0.540901	0.0186467		0.58806	0.00874	0.69635	0.00927		1.43344	0.03161
0.582976	0.0175425	0.580578	0.0167791	0.576517	0.0434991	0.545314	0.0561988	0.547965	0.0188997		0.59604	0.00897	0.70514	0.00961		1.45112	0.03208
0.590077	0.017932	0.588231	0.0171496	0.579418	0.0445226	0.552215	0.057377	0.554868	0.0191606		0.60362	0.009	0.71458	0.01006		1.4688	0.03257
0.597617	0.0183236	0.596027	0.0175203	0.587766	0.0455476	0.559541	0.0585744	0.562126	0.0194199		0.61088	0.00921	0.72402	0.00939		1.48648	0.03305
0.605435	0.0187174	0.603823	0.0178958	0.594606	0.0465721	0.566399	0.059794	0.56892	0.0196712		0.61818	0.00886	0.73281	0.00954		1.50438	0.03358
0.612599	0.019113	0.611217	0.0182745	0.602088	0.0476061	0.573665	0.0610388	0.576127	0.0199457		0.62616	0.00886	0.74138	0.00953		1.52205	0.0341
0.6197	0.0195117	0.618298	0.0186608	0.609864	0.0486468	0.58066	0.0622659	0.583081	0.0202003		0.63416	0.00888	0.75049	0.00946		1.54242	0.03461
0.627124	0.0199125	0.625719	0.019056	0.617569	0.0496947	0.587646	0.0635199	0.589993	0.0204684		0.64214	0.00883	0.75993	0.00976		1.56367	0.03511
0.635578	0.0203074	0.633515	0.0194523	0.624641	0.0507431	0.594903	0.0647617	0.597174	0.020732		0.64961	0.00879	0.76894	0.00984		1.58448	0.03566
0.6425	0.020704	0.641061	0.0198515	0.63173	0.0518025	0.601855	0.0660067	0.604095	0.0209931		0.65654	0.00914	0.77762	0.0097		1.60239	0.0362
0.649431	0.0211079	0.648142	0.0202508	0.639516	0.0528706	0.609071	0.067258	0.611226	0.0212603		0.66453	0.009	0.78641	0.00945		1.62006	0.03671
0.657249	0.0215059	0.655231	0.0206596	0.647292	0.0539484	0.616014	0.0684972	0.618138	0.0215369		0.6725	0.00916	0.79661	0.00997		1.63774	0.03725
0.665058	0.0219129	0.66326	0.0210789	0.654212	0.0550228	0.623153	0.0697582	0.625193	0.0218144		0.67977	0.00927	0.80518	0.00949		1.65542	0.03776
0.672786	0.0223163	0.670752	0.0214973	0.661444	0.0561047	0.630326	0.0710075	0.632248	0.022081		0.68702	0.009	0.81375	0.00999		1.67332	0.03829
0.679896	0.0227315	0.677967	0.021933	0.669685	0.0572136	0.637227	0.072255	0.63916	0.0223578		0.69465	0.00873	0.82232	0.00949		1.691	0.03884
0.686997	0.0231399	0.68554	0.022368	0.676801	0.058344	0.644501	0.0734768	0.646409	0.0226357		0.70264	0.00895	0.83176	0.00997		1.70867	0.03934
0.694296	0.0235525	0.692469	0.0228277	0.683872	0.0594967	0.651428	0.0746754	0.653195	0.0229204		0.71062	0.009	0.84174	0.00964		1.72814	0.03988
0.702114	0.0239615	0.700256	0.0232912	0.691702	0.0606436	0.658677	0.0758736	0.660419	0.0232181		0.71853	0.00917	0.84966	0.00949		1.7494	0.04041
0.709923	0.0243668	0.708052	0.0237723	0.699497	0.0617976	0.665569	0.0770658	0.667322	0.0235094		0.7258	0.00896	0.85889	0.00988		1.77066	0.04094
0.71732	0.0247841	0.715544	0.0242582	0.706577	0.0629663	0.672674	0.0782597	0.674276	0.0238139		0.73306	0.00888	0.86832	0.00974		1.78856	0.04148
0.72443	0.0251914	0.722625	0.0247485	0.713648	0.064126	0.679864	0.0794578	0.681449	0.0241215		0.74032	0.00961	0.87755	0.00959		1.80646	0.04203
0.731656	0.0256061	0.729813	0.0252678	0.720791	0.0653018	0.686748	0.0806553	0.688353	0.0244322		0.7482	0.00903	0.88612	0.0101		1.82414	0.04257
0.739833	0.0260256	0.738181	0.0257802	0.729228	0.0664763	0.694142	0.0818477	0.695518	0.0247546		0.75619	0.00886	0.89491	0.00979		1.84182	0.04309
0.747284	0.0264551	0.745271	0.0263102	0.736308	0.0676621	0.701085	0.0830334	0.702421	0.0250797		0.76394	0.00966	0.90435	0.00974		1.85949	0.04363
0.754393	0.0268877	0.752352	0.0268554	0.74338	0.0688502	0.708165	0.0842219	0.709535	0.0254247		0.7712	0.0089	0.91357	0.00949		1.87717	0.04416
0.762194	0.0273097	0.759433	0.0274124	0.750514	0.0700361	0.715278	0.0854136	0.716574	0.0257688		0.77896	0.00961	0.92214	0.00967		1.89507	0.0447
0.769573	0.0277527	0.767014	0.0279818	0.758299	0.0712374	0.722204	0.0866063	0.723435	0.0261269		0.78695	0.00936	0.93082	0.00971		1.91521	0.04525
0.777274	0.0281981	0.774802	0.028567	0.766085	0.0724246	0.724992	0.0877964	0.730693	0.0264954		0.79493	0.00952	0.94026	0.00986		1.93647	0.04579
0.784617	0.0286498	0.782598	0.0291708	0.773861	0.0736214	0.729437	0.0889791	0.737588	0.0268657		0.80156	0.00946	0.9497	0.00962		1.95773	0.04631
0.791494	0.0291058	0.789893	0.0297839	0.780933	0.0747838	0.736355	0.0901679	0.74466	0.0272687		0.80954	0.00974	0.95914	0.00965		1.97473	0.04683
0.799312	0.0295643	0.796974	0.030416	0.788013	0.0759458	0.74368	0.0913519	0.751673	0.0276574		0.81753	0.00944	0.96793	0.00958		1.98905	0.04736
0.807121	0.0300352	0.804717	0.0310624	0.7957	0.077106	0.750598	0.09254	0.75856	0.0280757		0.82549	0.00938	0.9765	0.00984		2.00942	0.04788
0.814716	0.0305021	0.812495	0.0317227	0.803477	0.0782722	0.757627	0.0937194	0.765809	0.0284982		0.83276	0.00959	0.98529	0.00989		2.03067	0.04842
0.821816	0.0309709	0.819585	0.0323997	0.810754	0.0794329	0.764833	0.0949106	0.772611	0.0289308		0.84002	0.00969	0.99494	0.00981		2.05081	0.04892
0.828926	0.0314503	0.826665	0.0330949	0.817834	0.0805927	0.771811	0.096095	0.779869	0.0293843		0.84798	0.00976	1.00503	0.00971		2.06849	0.04941
0.836332	0.0319344	0.833871	0.033805	0.824896	0.0817568	0.779009	0.0972808	0.786671	0.029842		0.85578	0.00985	1.01241	0.00945		2.08617	0.04992
0.84415	0.0324309	0.842097	0.0345285	0.833289	0.0829189	0.785952	0.0984621	0.793794	0.0303146		0.86304	0.00993	1.02098	0.0102		2.10385	0.05042
0.85196	0.0329248	0.849499	0.0352294	0.840691	0.0840786	0.793117	0.0996465	0.800849	0.0307913		0.8703	0.00973	1.03129	0.00998		2.12152	0.05094
0.859123	0.0334319	0.85658	0.0359479	0.847762	0.085235	0.800162	0.100829	0.807744	0.0312908		0.87811	0.00953	1.0403	0.01047		2.13942	0.05145
0.866637	0.0339376	0.864296	0.0366826	0.854842	0.0863839	0.807174	0.102022	0.814883	0.0317968		0.8861	0.0096	1.04887	0.01009		2.1571	0.05195
0.874455	0.0344486	0.871734	0.0374265	0.861324	0.0875379	0.814491	0.103241	0.821736	0.0323039		0.89409	0.00955	1.05755	0.01021		2.17478	0.05248
0.881968	0.0349708	0.878824	0.0381733	0.862565	0.0886806	0.821273	0.104469	0.828935	0.0328319		0.90149	0.00993	1.06699	0.01002		2.19604	0.05297
0.889069	0.0354958	0.885995	0.0389368	0.870351	0.0898284	0.828539	0.10571	0.835906	0.0333571		0.90875	0.00946	1.07643	0.00976		2.21729	0.0535
0.89617	0.0360434	0.894443	0.0397104	0.877538	0.0909663	0.835559	0.106935	0.842877	0.0339012		0.91628	0.00925	1.08543	0.0101		2.23766	0.05398
0.904141	0.0365902	0.902061	0.0404907	0.884788	0.0920929	0.842672	0.108183	0.850176	0.0344555		0.92426	0.00919	1.09422	0.01008		2.25533	0.05448
0.911645	0.0371348	0.908677	0.0412866	0.892565	0.0932172	0.849879	0.109418	0.856903	0.0350194		0.93225	0.0094	1.10377	0.01047		2.27324	0.05496
0.918746	0.037675	0.916276	0.0420977	0.90035	0.0943365	0.856746	0.110656	0.864186	0.0356024		0.93991	0.00945	1.11245	0.01037		2.29091	0.05546
0.926179	0.0382257	0.924072	0.0429215	0.907582	0.0954518	0.864097	0.111895	0.87103	0.0361848		0.94718	0.00951	1.12102	0.01017		2.30859	0.05596
0.934311	0.0387814	0.931663	0.0437504	0.914654	0.0965579	0.870913	0.113123	0.878052	0.0367507		0.95444	0.01005	1.12959	0.01046		2.32627	0.05645
0.941403	0.0393609	0.932512	0.0445909	0.921993	0.0976521	0.878154	0.114362	0.88525	0.0373348		0.96192	0.00941	1.14001	0.00986		2.34417	0.05696
0.948512	0.0399365	0.938744	0.0454423	0.929769	0.0987427	0.885191	0.115585	0.892044	0.0379255		0.9699	0.00926	1.1488	0.01004		2.36185	0.05744
0.956151	0.0405207	0.945824	0.0463019	0.937555	0.0998283	0.892177	0.116817	0.899302	0.0385281		0.97788	0.00916	1.15704	0.01002		2.37952	0.05793
0.96397	0.0411148	0.953549	0.0471671	0.944769	0.100907	0.899486	0.118007	0.906087	0.0391403		0.9856	0.00947	1.16702	0.01019		2.40011	0.05842
0.971788	0.0417161	0.961345	0.0480435	0.951831	0.101988	0.90631	0.119182	0.913277	0.0397617		0.99286	0.00954	1.1756	0.00989		2.42137	0.0589
0.978889	0.0423335	0.969141	0.0489215	0.959215	0.103097	0.913585	0.120349	0.920198	0.0403836		1.00013	0.01006	1.18417	0.01047		2.4424	0.05938
0.985999	0.0429581	0.976231	0.0498162	0.966992	0.104204	0.920545	0.121507	0.927152	0.0410162		1.008	0.00944	1.1935	0.01024		2.46008	0.05984
0.993539	0.0435918	0.983321	0.0507151	0.974777	0.105309	0.927709	0.122661	0.9343	0.0416614		1.01598	0.00962	1.20305	0.01026		2.47776	0.06033
0.998542	0.044252	0.990402	0.0516139	0.982081	0.106391	0.934908	0.123806	0.941203	0.04232		1.02396	0.00993	1.21205	0.01026		2.49566	0.06078
1.00136	0.0449307	0.998108	0.0525301	0.988822	0.107495	0.941622	0.124941	0.948385	0.0429839		1.03091	0.00969	1.22062	0.00977		2.51334	0.06125
1.0089	0.0456125	1.00624	0.0534509	0.99717	0.108578	0.949049	0.12607	0.955314	0.0436637		1.03814	0.01029	1.2292	0.01032		2.53101	0.06172
1.01601	0.0463051	1.01304	0.054383	1.00371	0.109659	0.956044	0.127187	0.955449	0.0443484		1.04648	0.00974	1.23831	0.01037		2.54869	0.06217
1.0232	0.0470277	1.02056	0.0553252	1.01128	0.110733	0.963157	0.128302	0.962403	0.045044		1.05424	0.00977	1.24786	0.01062		2.56659	0.06263
1.03102	0.0477625	1.02835	0.0563072	1.01905	0.111805	0.970194	0.129404	0.969416	0.0457516		1.06151	0.00969	1.2573	0.01059		2.58673	0.06308
1.03883	0.0485209	1.03586	0.0573021	1.02684	0.112892	0.977163	0.130497	0.976361	0.0464654		1.06909	0.00976	1.26652	0.01024		2.60821	0.06352
1.04611	0.0492865	1.04293	0.0582903	1.03407	0.113955	0.978327	0.131583	0.983594	0.0471971		1.07708	0.00949	1.2752	0.01022		2.6288	0.06397
1.05322	0.0500748	1.05002	0.0592946	1.04114	0.115027	0.984421	0.13265	0.990388	0.0479382		1.08492	0.01002	1.28377	0.01039		2.64648	0.0644
1.06086	0.0508817	1.05837	0.0603105	1.04868	0.116095	0.991296	0.133718	0.997527	0.0486806		1.09219	0.00967	1.29288	0.01061		2.66438	0.06484
1.06879	0.051702	1.06558	0.0613299	1.05646	0.117158	0.998664	0.134773	1.00446	0.0494415		1.09968	0.00973	1.30232	0.01051		2.68206	0.06528
1.07589	0.0525345	1.07266	0.0623595	1.06407	0.118226	1.00552	0.135814	1.01149	0.0502112		1.10768	0.0099	1.31155	0.01084		2.69973	0.06573
1.08299	0.0533786	1.07974	0.0633891	1.07114	0.119281	1.01264	0.136843	1.01863	0.0509861		1.11561	0.00997	1.32012	0.01057		2.71741	0.06618
1.09019	0.0542539	1.08748	0.0644432	1.07821	0.120323	1.01983	0.137861	1.02541	0.0517727		1.12287	0.01004	1.3288	0.01054		2.73531	0.0666
1.09842	0.0551651	1.09527	0.0654825	1.08565	0.121338	1.02674	0.138862	1.03282	0.0525671		1.13012	0.00969	1.33824	0.0106		2.75299	0.06704
1.10602	0.0560827	1.10306	0.066535	1.09344	0.122351	1.03398	0.13986	1.03953	0.0533728		1.13799	0.01005	1.34768	0.01069		2.77335	0.06747
1.11286	0.0570274	1.11016	0.0675916	1.10121	0.123362	1.04095	0.140846	1.04676	0.0542156		1.14598	0.00977	1.35712	0.01076		2.79461	0.0679
1.12067	0.0579721	1.11724	0.0686445	1.10841	0.124383	1.04808	0.141819	1.05383	0.0550565		1.15328	0.00966	1.36504	0.01051		2.8152	0.0683
1.12848	0.0589547	1.1248	0.0697138	1.11528	0.125397	1.05527	0.142774	1.06064	0.0559052		1.16055	0.00967	1.37426	0.01062		2.83287	0.06872
1.13586	0.0599467	1.13272	0.0707851	1.12349	0.126416	1.06211	0.14371	1.06789	0.0567632		1.16821	0.01041	1.3837	0.01068		2.85055	0.06914
1.14296	0.0609543	1.13981	0.0718695	1.13057	0.127433	1.06947	0.144673	1.0746	0.0576191		1.17619	0.00951	1.3927	0.01025		2.86845	0.06954
1.15023	0.0619856	1.14708	0.0729484	1.13764	0.128444	1.07634	0.14563	1.08191	0.0584933		1.18419	0.00995	1.40128	0.0108		2.88613	0.06994
1.15805	0.0630224	1.15488	0.0740404	1.14485	0.129456	1.08357	0.146587	1.08878	0.059367		1.19194	0.01019	1.40985	0.01051		2.90381	0.07033
1.16586	0.0640899	1.16267	0.0750967	1.1531	0.130466	1.09059	0.147511	1.0958	0.0602578		1.1992	0.00966	1.41961	0.01032		2.92149	0.07072
1.1733	0.0651626	1.16994	0.076144	1.16084	0.131478	1.09758	0.148446	1.10298	0.0611416		1.20647	0.01004	1.42883	0.01047		2.94006	0.0711
1.1804	0.0662555	1.17703	0.0771999	1.16452	0.132486	1.10477	0.149359	1.10966	0.0620305		1.21487	0.00997	1.43741	0.01075		2.96132	0.07146
1.18782	0.0673739	1.18426	0.0782597	1.16792	0.133487	1.11175	0.150255	1.11708	0.0629349		1.2215	0.00995	1.44739	0.01065		2.98257	0.07182
1.19563	0.0685024	1.19205	0.0793223	1.17499	0.134478	1.119	0.151139	1.12396	0.0638225		1.23017	0.01008	1.45607	0.01089		3.00159	0.07218
1.2032	0.0696546	1.19984	0.0803906	1.18236	0.135466	1.12595	0.152007	1.13092	0.0647302		1.23744	0.01031	1.46464	0.01062		3.01927	0.07254
1.21031	0.0708077	1.20728	0.0814588	1.19014	0.136451	1.13311	0.152872	1.13801	0.0656295		1.24482	0.01074	1.47365	0.01109		3.03695	0.0729
1.21741	0.0719928	1.21436	0.0825298	1.19772	0.137431	1.14029	0.153703	1.14493	0.0665386		1.2528	0.01013	1.48308	0.01062		3.05463	0.0732
1.22509	0.073158	1.22145	0.0835989	1.20479	0.138407	1.14708	0.154525	1.15213	0.0674568		1.26064	0.01061	1.49242	0.01061		3.0723	0.07353
1.23291	0.07431	1.22889	0.0846736	1.21186	0.139377	1.15443	0.15533	1.15893	0.0683629		1.2679	0.01023	1.50099	0.01131		3.0902	0.07386
1.24073	0.0754814	1.23728	0.0857575	1.21948	0.140339	1.16129	0.156117	1.16611	0.0692896		1.27517	0.00989	1.50978	0.01129		3.10788	0.07417
1.2482	0.0766596	1.2446	0.0868428	1.22726	0.14129	1.16854	0.156904	1.17305	0.0702054		1.28299	0.01018	1.51932	0.01095		3.12556	0.07447
1.25531	0.0778546	1.24699	0.0879295	1.23504	0.142237	1.17555	0.157653	1.18007	0.0711279		1.29098	0.01003	1.52865	0.01113		3.1448	0.07478
1.26241	0.0790635	1.25167	0.0890105	1.24234	0.143179	1.18258	0.158405	1.18729	0.0720435		1.29889	0.01043	1.53733	0.01087		3.16606	0.07507
1.26961	0.0802918	1.25876	0.0900947	1.24941	0.144117	1.18976	0.159135	1.1941	0.0729633		1.30615	0.01027	1.54591	0.01061		3.18732	0.07536
1.27742	0.0815402	1.26622	0.0911825	1.2565	0.145076	1.19675	0.159854	1.2013	0.0738872		1.31342	0.01018	1.55589	0.01088		3.20679	0.07569
1.28524	0.0828011	1.27442	0.0922728	1.26499	0.146033	1.20396	0.160559	1.20821	0.0747964		1.32149	0.0103	1.56446	0.01089		3.22446	0.07593
1.2928	0.0840794	1.2815	0.0933707	1.27162	0.146995	1.21093	0.161242	1.21519	0.0757217		1.32919	0.01022	1.57314	0.01109		3.24214	0.07619
1.2999	0.0853746	1.28859	0.0944718	1.27937	0.147945	1.2181	0.161922	1.22229	0.0766422		1.33645	0.01025	1.58236	0.01142		3.25982	0.07643
1.30701	0.0866789	1.29568	0.0955743	1.287	0.148878	1.22516	0.162576	1.22922	0.0775278		1.34402	0.0102	1.5918	0.01138		3.27772	0.07669
1.31235	0.0880043	1.30411	0.0966827	1.29408	0.149816	1.23206	0.163223	1.23648	0.0784136		1.35201	0.01007	1.60081	0.01129		3.2954	0.07693
1.31549	0.0893434	1.31148	0.0977903	1.30116	0.150722	1.23948	0.163855	1.24324	0.0792898		1.36	0.01025	1.60938	0.01084		3.31308	0.07715
1.32256	0.0906941	1.31856	0.0988943	1.30888	0.151637	1.24632	0.164462	1.25045	0.0801735		1.36765	0.01013	1.6186	0.01132		3.33075	0.07742
1.32957	0.09207	1.32615	0.100007	1.31666	0.152538	1.2535	0.165067	1.25731	0.081063		1.3749	0.01028	1.62804	0.01113		3.35156	0.07767
1.33738	0.0934605	1.33394	0.101124	1.32444	0.153427	1.26047	0.165638	1.26434	0.0819378		1.38216	0.01073	1.63715	0.0113		3.37282	0.07789
1.3452	0.094873	1.3414	0.102285	1.33168	0.154313	1.2676	0.166216	1.27148	0.0828213		1.38974	0.01049	1.64573	0.0113		3.39363	0.07812
1.35262	0.0962992	1.34848	0.103451	1.33875	0.155175	1.27476	0.166761	1.27834	0.0837001		1.39824	0.01091	1.6543	0.0111		3.41131	0.07834
1.35972	0.0977388	1.35574	0.104639	1.34593	0.156045	1.28168	0.167288	1.28561	0.0845744		1.40482	0.01006	1.66374	0.0114		3.42899	0.0786
1.36683	0.0991875	1.36353	0.105815	1.35421	0.156889	1.28901	0.167815	1.29244	0.085447		1.41326	0.01037	1.67318	0.01159		3.44689	0.07883
1.37402	0.100655	1.37124	0.106992	1.36071	0.157735	1.29593	0.168321	1.29949	0.0863206		1.42068	0.01054	1.68251	0.01137		3.46456	0.07905
1.38255	0.102143	1.37832	0.108175	1.36849	0.158578	1.30313	0.16882	1.30649	0.0871945		1.42797	0.0105	1.69108	0.01123		3.48224	0.07925
1.38994	0.103638	1.3854	0.109363	1.37627	0.159399	1.31022	0.169288	1.30699	0.0880639		1.43596	0.01076	1.69965	0.01117		3.49992	0.07945
1.39704	0.105151	1.39282	0.110567	1.38377	0.160225	1.31711	0.169756	1.3135	0.0889288		1.44395	0.01049	1.70898	0.01125		3.51827	0.07967
1.40451	0.106706	1.40061	0.111774	1.39084	0.161017	1.32439	0.170208	1.32079	0.0897927		1.45132	0.01081	1.71842	0.01151		3.53953	0.07987
1.41234	0.108305	1.40841	0.112996	1.39791	0.16182	1.33128	0.170635	1.32753	0.0906486		1.45859	0.01008	1.72786	0.01103		3.56078	0.08008
1.41996	0.109918	1.4162	0.114207	1.40642	0.162604	1.33852	0.171067	1.33476	0.091507		1.46648	0.01048	1.73589	0.01139		3.57891	0.08028
1.42707	0.111536	1.42287	0.115424	1.41351	0.163382	1.34543	0.17146	1.3416	0.0923693		1.47463	0.01055	1.74522	0.01133		3.59659	0.08048
1.43416	0.113115	1.43069	0.11666	1.42059	0.164157	1.35255	0.171863	1.34865	0.0932355		1.48142	0.01108	1.75466	0.01129		3.61426	0.08066
1.44129	0.114696	1.43845	0.117869	1.42765	0.164902	1.35986	0.172249	1.3558	0.0941023		1.48868	0.01107	1.7628	0.01175		3.63216	0.08081
1.44911	0.116296	1.44495	0.119061	1.4354	0.165655	1.36668	0.172604	1.36264	0.0949715		1.49702	0.01093	1.77235	0.0113		3.64984	0.08099
1.45693	0.117904	1.45328	0.120264	1.44364	0.166383	1.374	0.172945	1.36993	0.0958419		1.50528	0.01077	1.78179	0.01127		3.66752	0.08114
1.46474	0.119525	1.46031	0.121465	1.45072	0.167116	1.38086	0.173283	1.37676	0.0967062		1.51236	0.01091	1.7909	0.01155		3.6852	0.08134
1.47191	0.121151	1.46723	0.122666	1.4578	0.16783	1.38816	0.173593	1.38384	0.097583		1.51964	0.01052	1.79947	0.01153		3.70556	0.0815
1.479	0.122787	1.47477	0.123882	1.46505	0.168526	1.39521	0.173903	1.39084	0.0984555		1.52762	0.01068	1.80815	0.01133		3.72682	0.08166
1.48628	0.124435	1.4831	0.125098	1.47283	0.169206	1.40205	0.174197	1.3978	0.0993656		1.5356	0.01045	1.8177	0.01159		3.74763	0.08182
1.49459	0.126082	1.49018	0.126324	1.48062	0.169862	1.40936	0.174477	1.40507	0.100273		1.543	0.0109	1.82714	0.01213		3.76531	0.08195
1.50161	0.127738	1.49727	0.127546	1.4877	0.170512	1.4163	0.174743	1.41178	0.101195		1.55026	0.01153	1.83582	0.01157		3.78321	0.08209
1.5089	0.129404	1.50436	0.128781	1.49477	0.171158	1.42353	0.174995	1.41906	0.10212		1.55857	0.01098	1.84439	0.01206		3.80088	0.0822
1.51721	0.131074	1.51184	0.130012	1.50195	0.171788	1.43059	0.175237	1.42605	0.103026		1.56583	0.01097	1.85339	0.01126		3.81856	0.08235
1.51843	0.13274	1.52033	0.131246	1.51044	0.172411	1.43751	0.175468	1.43287	0.103962		1.57321	0.01092	1.86283	0.01145		3.83624	0.08248
1.52388	0.134403	1.52334	0.132481	1.51788	0.173018	1.44282	0.175678	1.44016	0.104883		1.58121	0.01113	1.87195	0.01109		3.85392	0.0826
1.53128	0.136071	1.52751	0.133724	1.52495	0.173615	1.44467	0.175874	1.44693	0.105801		1.58895	0.01071	1.88052	0.0118		3.87182	0.08273
1.53909	0.13775	1.53438	0.134972	1.53203	0.174205	1.45171	0.176068	1.45414	0.106739		1.59621	0.01124	1.8892	0.01199		3.89308	0.08284
1.54691	0.139423	1.54217	0.136216	1.5391	0.174783	1.45894	0.176242	1.46106	0.107671		1.60348	0.01084	1.89918	0.01184		3.91433	0.08295
1.55451	0.141098	1.54997	0.13748	1.54769	0.175355	1.46588	0.176408	1.46812	0.108625		1.6114	0.01114	1.90819	0.01199		3.93358	0.08306
1.56118	0.142778	1.55776	0.138741	1.55486	0.175901	1.47306	0.176554	1.47511	0.109557		1.61939	0.01139	1.91676	0.01183		3.95125	0.08321
1.56884	0.144459	1.56456	0.140009	1.55709	0.17645	1.48014	0.176688	1.48209	0.110502		1.62711	0.01099	1.92544	0.0124		3.96893	0.08333
1.57666	0.146142	1.57188	0.141278	1.56193	0.176988	1.48711	0.176821	1.4893	0.11145		1.63438	0.0109	1.93553	0.01177		3.98661	0.08345
1.58428	0.147816	1.57967	0.142545	1.56995	0.177507	1.49441	0.176939	1.49607	0.112393		1.64164	0.01143	1.94443	0.01222		4.00451	0.08357
1.59138	0.149498	1.58744	0.143818	1.57703	0.178015	1.5013	0.177041	1.50332	0.113366		1.65009	0.01085	1.95311	0.01188		4.02219	0.08366
1.59849	0.151188	1.59399	0.145093	1.58411	0.178514	1.5085	0.177135	1.51037	0.114317		1.65778	0.0112	1.96179	0.01193		4.03987	0.08375
1.60559	0.152879	1.60136	0.14638	1.59119	0.178995	1.51547	0.177222	1.51721	0.115285		1.66504	0.01135	1.97166	0.01215		4.06001	0.08384
1.61356	0.154643	1.60916	0.147665	1.59945	0.179466	1.52249	0.177297	1.52446	0.116239		1.6723	0.01117	1.98056	0.01179		4.08126	0.08395
1.62169	0.156352	1.61694	0.148982	1.60697	0.179938	1.52969	0.17735	1.5312	0.117203		1.68022	0.01063	1.98913	0.01182		4.10252	0.08406
1.62879	0.158039	1.62474	0.150339	1.61379	0.180393	1.53665	0.177407	1.53842	0.118176		1.68821	0.01133	1.9977	0.01175		4.1202	0.08413
1.6359	0.15973	1.63185	0.151672	1.62158	0.180832	1.54385	0.177458	1.54532	0.119139		1.69594	0.01096	2.00736	0.01166		4.13788	0.08424
1.64331	0.161414	1.63894	0.153031	1.62936	0.181268	1.55079	0.177489	1.55242	0.120128		1.70321	0.01119	2.0168	0.01233		4.15555	0.0843
1.65113	0.163099	1.6463	0.1544	1.63715	0.181688	1.55805	0.17753	1.55953	0.121062		1.71047	0.01129	2.02548	0.01211		4.17345	0.08443
1.65894	0.164788	1.6541	0.155761	1.644	0.182101	1.56516	0.177533	1.56635	0.122003		1.71813	0.01128	2.03405	0.01197		4.19113	0.08455
1.66624	0.166475	1.6619	0.157144	1.65112	0.182532	1.57213	0.177539	1.57368	0.122946		1.72679	0.01063	2.04305	0.01207		4.20881	0.08464
1.67335	0.168165	1.66942	0.158507	1.65925	0.182951	1.57935	0.177537	1.58041	0.1239		1.73406	0.01059	2.05336	0.01274		4.22649	0.08478
1.68045	0.169849	1.67583	0.159869	1.66631	0.183373	1.58623	0.177527	1.58761	0.124856		1.74131	0.01117	2.06182	0.01212		4.2464	0.08489
1.6887	0.171534	1.68438	0.1612	1.67339	0.183771	1.59351	0.177517	1.59458	0.125821		1.74858	0.01089	2.07029	0.01238		4.26766	0.08501
1.69663	0.173222	1.69106	0.162542	1.68054	0.184168	1.60052	0.177487	1.60147	0.126787		1.75641	0.01084	2.08027	0.01227		4.28892	0.0851
1.70312	0.174906	1.69855	0.163884	1.68873	0.184569	1.60755	0.177464	1.60868	0.127763		1.76475	0.01088	2.08884	0.01267		4.30682	0.08521
1.70413	0.176604	1.70635	0.165228	1.69618	0.184947	1.6147	0.177432	1.61547	0.128742		1.7715	0.01139	2.09741	0.01253		4.3245	0.08531
1.71057	0.178303	1.71397	0.166577	1.70302	0.18533	1.62164	0.177396	1.62265	0.129741		1.7795	0.01108	2.10609	0.01272		4.34217	0.08542
1.71839	0.179995	1.72106	0.167928	1.71136	0.185692	1.62891	0.177356	1.62962	0.130741		1.78748	0.01124	2.1164	0.01226		4.35985	0.08553
1.7262	0.181694	1.72813	0.169285	1.71848	0.18606	1.63583	0.1773	1.63608	0.131745		1.79546	0.01094	2.1254	0.01211		4.37753	0.08565
1.73381	0.183388	1.73572	0.170646	1.72556	0.186416	1.64303	0.177247	1.63667	0.132757		1.8022	0.01076	2.13408	0.01235		4.39543	0.08577
1.74091	0.185082	1.74351	0.172004	1.73288	0.186768	1.65013	0.177186	1.64381	0.133782		1.80983	0.01116	2.14266	0.0123		4.41311	0.08587
1.74802	0.186778	1.75131	0.173357	1.74066	0.187119	1.65704	0.177127	1.65069	0.134816		1.81781	0.01114	2.15155	0.01331		4.43123	0.08598
1.75535	0.188479	1.75853	0.174717	1.74843	0.187442	1.66435	0.177051	1.65792	0.135859		1.82579	0.01094	2.16175	0.01248		4.45271	0.08612
1.76316	0.190178	1.76342	0.176078	1.75556	0.187784	1.67121	0.176969	1.66476	0.136914		1.83345	0.01113	2.17011	0.01229		4.47397	0.08623
1.77097	0.191873	1.76561	0.177444	1.76263	0.188115	1.67853	0.176898	1.67194	0.137976		1.84023	0.01139	2.179	0.01216		4.49277	0.08636
1.77831	0.193565	1.77304	0.178814	1.76992	0.188439	1.68552	0.176797	1.67895	0.139043		1.84886	0.01102	2.18877	0.01268		4.50687	0.0865
1.78541	0.195252	1.78082	0.180175	1.77771	0.188778	1.69258	0.176701	1.68576	0.140124		1.8565	0.01123	2.19691	0.01281		4.52365	0.08665
1.79255	0.196937	1.78848	0.181538	1.78549	0.189091	1.69966	0.17659	1.69299	0.141215		1.86377	0.01158	2.20667	0.01246		4.54491	0.08679
1.80102	0.198668	1.79557	0.182896	1.79283	0.189412	1.70663	0.176483	1.69986	0.142311		1.87132	0.01125	2.21568	0.0132		4.56616	0.08693
1.80813	0.200389	1.80265	0.184258	1.79989	0.189714	1.71398	0.176378	1.70702	0.143417		1.87931	0.01134	2.22436	0.0126		4.58608	0.08709
1.81522	0.202071	1.81032	0.185617	1.80713	0.190026	1.72082	0.176256	1.71393	0.14453		1.88703	0.01134	2.23293	0.01242		4.60376	0.08721
1.82237	0.203756	1.81811	0.186981	1.81491	0.190315	1.72798	0.176139	1.72096	0.145662		1.8943	0.01116	2.24237	0.0125		4.62143	0.08736
1.83018	0.205442	1.82591	0.188337	1.82269	0.190606	1.7351	0.176002	1.72803	0.146824		1.90156	0.01133	2.25213	0.01309		4.63933	0.0875
1.83799	0.207115	1.83278	0.189682	1.83048	0.190897	1.74203	0.175884	1.73499	0.147999		1.90942	0.01142	2.26081	0.01291		4.65701	0.08762
1.8458	0.208786	1.84002	0.191029	1.83781	0.191165	1.74928	0.175757	1.74221	0.149186		1.91779	0.01144	2.26938	0.01288		4.67469	0.08778
1.85361	0.210465	1.8478	0.192377	1.84489	0.191441	1.75621	0.175624	1.749	0.150371		1.92503	0.01122	2.27795	0.01288		4.69237	0.08791
1.8607	0.21214	1.85548	0.193751	1.85196	0.191698	1.76344	0.175499	1.7562	0.151578		1.93157	0.011	2.28794	0.01263		4.71027	0.08805
1.86781	0.213807	1.86257	0.195146	1.85926	0.191957	1.77039	0.17536	1.76318	0.15277		1.94003	0.01128	2.29738	0.01345		4.73108	0.0882
1.87492	0.215471	1.86965	0.196536	1.86705	0.192213	1.77756	0.175228	1.77009	0.153987		1.94836	0.0112	2.30541	0.01311		4.75234	0.08833
1.88237	0.217127	1.8773	0.197927	1.87482	0.192444	1.78465	0.17509	1.7773	0.155193		1.955	0.01141	2.31452	0.01306		4.77359	0.08847
1.89018	0.218772	1.88509	0.199302	1.88261	0.192694	1.79153	0.174952	1.78411	0.156407		1.96291	0.01097	2.32396	0.01295		4.79172	0.0886
1.89479	0.220412	1.89278	0.200691	1.88906	0.192923	1.79894	0.174817	1.79137	0.15764		1.97089	0.01152	2.3334	0.01333		4.8094	0.08876
1.89799	0.222044	1.89987	0.202045	1.89653	0.193152	1.80574	0.174669	1.7982	0.158854		1.97878	0.01172	2.34197	0.0133		4.82707	0.0889
1.90543	0.223665	1.90695	0.203412	1.90431	0.193369	1.81301	0.174535	1.8053	0.160081		1.98604	0.0115	2.35054	0.01308		4.84475	0.08903
1.91254	0.225288	1.91465	0.204752	1.91209	0.193584	1.81997	0.174388	1.81241	0.161301		1.9933	0.01159	2.35998	0.01303		4.86265	0.08919
1.91992	0.226905	1.92253	0.206055	1.91962	0.193803	1.82708	0.174259	1.81913	0.162485		2.0011	0.01161	2.36942	0.01315		4.88033	0.08933
1.92774	0.228507	1.92961	0.207358	1.92623	0.194005	1.83433	0.174127	1.82649	0.163673		2.00909	0.01129	2.37853	0.01323		4.89801	0.08948
1.93556	0.230103	1.93671	0.208648	1.93402	0.194217	1.84125	0.173991	1.83339	0.164866		2.01684	0.01143	2.38721	0.01324		4.91569	0.0896
1.94267	0.231689	1.9445	0.209933	1.9418	0.194419	1.84843	0.173865	1.84055	0.166052		2.0241	0.01138	2.39589	0.014		4.93582	0.08974
1.94977	0.233267	1.95229	0.211206	1.94917	0.194618	1.85541	0.173732	1.84754	0.167246		2.03136	0.011	2.40544	0.01339		4.95708	0.08987
1.95731	0.234836	1.95963	0.212477	1.95623	0.194814	1.86258	0.173619	1.8544	0.168443		2.03985	0.0119	2.41488	0.01358		4.97834	0.09003
1.96513	0.236406	1.96671	0.213733	1.96331	0.194986	1.86965	0.173505	1.86153	0.169645		2.04714	0.01154	2.42345	0.01348		4.99602	0.09016
1.97294	0.237965	1.97395	0.214985	1.97105	0.195183	1.87663	0.173393	1.86843	0.170847		2.0544	0.01165	2.43213	0.01346		5.01369	0.09029
1.98017	0.239518	1.98174	0.216219	1.97883	0.195356	1.88397	0.173288	1.87562	0.17205		2.06167	0.01166	2.44114	0.01379		5.0316	0.09045
1.98727	0.241099	1.98953	0.217451	1.98662	0.195545	1.89081	0.173177	1.88253	0.17326		2.06966	0.01164	2.45069	0.01337		5.04927	0.09059
1.99445	0.242703	1.99688	0.218674	1.99375	0.195725	1.89797	0.173085	1.8895	0.174469		2.07764	0.0114	2.46013	0.01379		5.06695	0.09074
2.00227	0.244288	2.00091	0.219883	2.00083	0.195907	1.90503	0.172988	1.89665	0.17569		2.08563	0.01195	2.46805	0.01412		5.08463	0.09089
2.01008	0.245866	2.00395	0.221087	2.00816	0.196095	1.91194	0.172909	1.89665	0.176909		2.09323	0.01175	2.47727	0.01398		5.10231	0.091
2.01788	0.247389	2.01104	0.222282	2.01595	0.196269	1.9193	0.172821	1.90356	0.17814		2.1005	0.01137	2.48693	0.01393		5.122	0.09115
2.02499	0.2489	2.01881	0.22346	2.02372	0.196461	1.92612	0.172734	1.91091	0.179378		2.108	0.01185	2.49561	0.01385		5.14325	0.09128
2.03209	0.250388	2.0266	0.224634	2.03151	0.196634	1.93344	0.172662	1.91758	0.180609		2.11599	0.01197	2.50461	0.01379		5.16451	0.09143
2.03932	0.251876	2.03416	0.225801	2.03859	0.196814	1.94044	0.172573	1.92476	0.18185		2.12383	0.01176	2.51405	0.01365		5.18353	0.09158
2.04714	0.253358	2.04124	0.226958	2.04566	0.196999	1.94749	0.172505	1.93175	0.183092		2.13109	0.01148	2.52262	0.0137		5.20121	0.09171
2.05491	0.254827	2.04832	0.22811	2.05274	0.197167	1.95473	0.172435	1.93872	0.184338		2.13836	0.01168	2.53184	0.0136		5.21889	0.09187
2.06201	0.256295	2.05655	0.229258	2.06025	0.197361	1.96162	0.172365	1.94583	0.185594		2.14638	0.01172	2.54107	0.01375		5.23657	0.09203
2.06912	0.257752	2.06355	0.230397	2.06868	0.197525	1.9689	0.172304	1.95271	0.18685		2.15428	0.01183	2.54975	0.01339		5.25447	0.0922
2.0768	0.259197	2.07094	0.231533	2.07575	0.197701	1.97578	0.172243	1.9599	0.188111		2.1614	0.01196	2.55832	0.01358		5.27214	0.09233
2.08499	0.260633	2.07924	0.232665	2.08282	0.19787	1.98299	0.172199	1.96683	0.189373		2.16953	0.0115	2.56765	0.01361		5.28982	0.0925
2.09172	0.262059	2.08576	0.233786	2.08989	0.198037	1.99004	0.172137	1.97381	0.19065		2.17645	0.0122	2.57709	0.01375		5.30817	0.09267
2.09772	0.263475	2.09337	0.234917	2.09768	0.198212	1.99709	0.17209	1.98089	0.191928		2.18444	0.01175	2.58653	0.01368		5.32943	0.09282
2.09933	0.264873	2.10116	0.236069	2.10578	0.19837	2.00425	0.172032	1.9879	0.193261		2.19243	0.01168	2.59564	0.01335		5.35069	0.09301
2.10744	0.266263	2.10845	0.237235	2.11245	0.198533	2.01122	0.171978	1.99507	0.1946		2.20023	0.01159	2.60421	0.01405		5.36993	0.09318
2.11454	0.267641	2.11553	0.238372	2.12001	0.198687	2.0185	0.171933	2.00189	0.195923		2.20749	0.01176	2.613	0.0137		5.38761	0.09335
2.12165	0.269009	2.12321	0.239527	2.12778	0.198847	2.02537	0.171878	2.00907	0.197282		2.21475	0.01179	2.62244	0.01379		5.40528	0.09354
2.129	0.270372	2.131	0.240655	2.13556	0.198999	2.0325	0.171842	2.01612	0.198613		2.22267	0.01202	2.63188	0.01441		5.42296	0.09372
2.13682	0.271719	2.13854	0.241782	2.14267	0.199144	2.03965	0.171792	2.02297	0.199971		2.23065	0.01176	2.64024	0.01406		5.44086	0.09387
2.14463	0.273048	2.14565	0.24292	2.14975	0.199312	2.04656	0.171744	2.03018	0.201324		2.23864	0.01198	2.6487	0.01371		5.45854	0.09403
2.15176	0.274371	2.15344	0.244033	2.15695	0.199446	2.05389	0.171706	2.03697	0.20268		2.24553	0.01193	2.65879	0.01357		5.47622	0.09419
2.15886	0.275673	2.16077	0.245174	2.16473	0.199599	2.06077	0.171652	2.04423	0.204048		2.25302	0.01236	2.66747	0.01399		5.49479	0.09434
2.16634	0.276969	2.16785	0.246282	2.17252	0.199743	2.06804	0.171608	2.05107	0.205355		2.26101	0.01241	2.67604	0.01367		5.51605	0.09449
2.17416	0.278258	2.17494	0.247403	2.17988	0.199882	2.07496	0.171559	2.05811	0.206661		2.26884	0.01226	2.68591	0.01362		5.53731	0.09465
2.18198	0.279528	2.18271	0.248509	2.18695	0.200029	2.08209	0.171515	2.0652	0.207961		2.27609	0.01174	2.69416	0.01397		5.55633	0.0948
2.18919	0.280803	2.19049	0.24961	2.19403	0.200157	2.08928	0.171466	2.07211	0.20927		2.28336	0.01202	2.70393	0.01422		5.574	0.09497
2.19628	0.282085	2.19829	0.250727	2.20154	0.200306	2.09618	0.171418	2.07932	0.210585		2.29162	0.01222	2.71261	0.01395		5.59168	0.09513
2.20353	0.283377	2.2056	0.251825	2.20933	0.200428	2.10345	0.171379	2.0861	0.211907		2.29962	0.0124	2.72139	0.01404		5.60936	0.09528
2.21206	0.284644	2.21268	0.252894	2.2171	0.200561	2.11036	0.171327	2.09335	0.213227		2.30642	0.01224	2.73083	0.01407		5.62726	0.09545
2.21901	0.285899	2.21997	0.253949	2.22459	0.2007	2.11746	0.171291	2.10037	0.21455		2.31438	0.01254	2.74027	0.01401		5.64494	0.0956
2.22621	0.287152	2.22777	0.254997	2.23167	0.200821	2.1246	0.171249	2.10727	0.215876		2.32237	0.01221	2.74917	0.01434		5.66262	0.09574
2.23411	0.288361	2.23555	0.256037	2.23873	0.200963	2.13157	0.171206	2.1145	0.217211		2.32996	0.01277	2.75774	0.01373		5.68029	0.09589
2.24095	0.289576	2.2426	0.25707	2.247	0.201073	2.13888	0.171172	2.12128	0.218545		2.33721	0.01255	2.76664	0.01397		5.69819	0.09603
2.24877	0.290751	2.24972	0.258105	2.25407	0.201203	2.14579	0.171122	2.12808	0.219888		2.34478	0.01264	2.77619	0.01401		5.72303	0.09615
2.25658	0.29191	2.25751	0.259133	2.26123	0.201332	2.1529	0.171087	2.12849	0.22123		2.35276	0.01258	2.78541	0.01395		5.74228	0.0963
2.26418	0.293059	2.2653	0.260155	2.269	0.201452	2.16	0.17104	2.13537	0.222569		2.36064	0.01243	2.79409	0.01419		5.76018	0.09643
2.27129	0.294188	2.27269	0.261178	2.27678	0.201588	2.16699	0.171008	2.14246	0.223923		2.36791	0.01262	2.80266	0.01389		5.77785	0.09656
2.27839	0.295309	2.27976	0.262187	2.2842	0.201701	2.17426	0.170977	2.14951	0.225272		2.37517	0.01248	2.81232	0.01405		5.79553	0.09672
2.28618	0.296385	2.28685	0.263201	2.29127	0.201832	2.18113	0.170942	2.15643	0.226626		2.38308	0.01181	2.82132	0.01415		5.81321	0.09684
2.294	0.297458	2.29518	0.264206	2.29881	0.201951	2.18835	0.17092	2.16364	0.227978		2.39097	0.0121	2.82989	0.01426		5.83111	0.09697
2.30172	0.298476	2.29732	0.26521	2.30658	0.202077	2.19537	0.170889	2.1705	0.229334		2.39836	0.01262	2.83922	0.01408		5.84879	0.09712
2.30883	0.299471	2.30201	0.266198	2.31391	0.202205	2.20243	0.17087	2.17765	0.230689		2.40645	0.01272	2.84866	0.01483		5.86691	0.09724
2.31593	0.300442	2.30952	0.267191	2.32098	0.202328	2.20955	0.170841	2.18465	0.232052		2.41308	0.01242	2.85789	0.0145		5.88817	0.09742
2.32304	0.301396	2.31731	0.268176	2.32805	0.202456	2.21645	0.170823	2.19163	0.233418		2.4218	0.01245	2.8657	0.01413		5.90943	0.09755
2.33073	0.302332	2.32495	0.269152	2.33573	0.202569	2.22384	0.170814	2.1988	0.23478		2.42903	0.01208	2.87568	0.01423		5.92912	0.0977
2.33854	0.303241	2.33204	0.270121	2.34351	0.202701	2.23073	0.170792	2.20558	0.236139		2.43664	0.01202	2.88447	0.01472		5.9468	0.09785
2.34615	0.304129	2.33913	0.271088	2.35129	0.202823	2.23794	0.170796	2.21283	0.237508		2.44466	0.01201	2.89315	0.01487		5.96447	0.098
2.35325	0.304989	2.34682	0.27205	2.35815	0.202937	2.24499	0.170785	2.21967	0.238912		2.45192	0.01229	2.90248	0.0144		5.98238	0.09816
2.36046	0.305828	2.35461	0.273009	2.3654	0.203061	2.25199	0.170782	2.22676	0.240354		2.45919	0.0124	2.91203	0.01473		6.00005	0.09832
2.36827	0.306648	2.3621	0.273963	2.37353	0.203173	2.25916	0.170783	2.23384	0.241763		2.46654	0.01219	2.92136	0.01509		6.01773	0.09851
2.37609	0.307445	2.36918	0.274903	2.38014	0.203302	2.26617	0.17079	2.24071	0.243189		2.47526	0.0122	2.92917	0.01453		6.03541	0.09867
2.38249	0.308222	2.37632	0.275842	2.38791	0.203404	2.27339	0.170808	2.24792	0.244609		2.48243	0.012	2.93872	0.01368		6.05331	0.09884
2.38377	0.308972	2.38411	0.276774	2.39569	0.203521	2.28034	0.17082	2.25477	0.246005		2.48991	0.01219	2.94794	0.015		6.07457	0.099
2.39087	0.309702	2.39191	0.277739	2.40333	0.203645	2.2874	0.170842	2.26183	0.247445		2.49821	0.01209	2.9563	0.01511		6.09583	0.09916
2.39798	0.310404	2.39944	0.278694	2.4104	0.203748	2.29454	0.170857	2.26888	0.248812		2.50548	0.01235	2.96639	0.01482		6.11485	0.09933
2.40562	0.311079	2.40609	0.279647	2.41748	0.203866	2.30154	0.170875	2.2759	0.250174		2.51274	0.0123	2.97496	0.01515		6.13275	0.09952
2.41348	0.311736	2.41379	0.280615	2.4251	0.203959	2.30879	0.170903	2.28306	0.251519		2.52018	0.01279	2.98353	0.01461		6.15042	0.09969
2.42025	0.312368	2.42181	0.281559	2.43289	0.204068	2.31573	0.170931	2.28979	0.252862		2.52817	0.01197	2.99308	0.01441		6.1681	0.09989
2.42806	0.312975	2.42845	0.282522	2.4404	0.20417	2.3229	0.170972	2.29709	0.254194		2.53616	0.0122	3.00252	0.01516		6.18578	0.10008
2.43588	0.313563	2.43604	0.283455	2.44748	0.204267	2.32994	0.171	2.30398	0.255528		2.54382	0.01265	3.01174	0.01438		6.20368	0.10027
2.44369	0.314123	2.44383	0.284405	2.45456	0.204376	2.33698	0.171037	2.311	0.256865		2.55108	0.0126	3.01977	0.01515		6.22136	0.10044
2.45076	0.31465	2.45163	0.285344	2.4623	0.204459	2.34429	0.171077	2.31806	0.258192		2.55835	0.01258	3.02921	0.01498		6.24015	0.10062
2.45773	0.315161	2.45871	0.286278	2.47009	0.204567	2.35122	0.171112	2.32496	0.259516		2.56692	0.01268	3.03832	0.01473		6.26141	0.10078
2.46555	0.31565	2.46582	0.287221	2.47747	0.204655	2.35844	0.171165	2.33221	0.260833		2.57453	0.01234	3.04689	0.01476		6.28267	0.10095
2.47336	0.316128	2.4736	0.28813	2.48455	0.204755	2.36537	0.1712	2.33907	0.262148		2.58179	0.01227	3.05633	0.01524		6.30169	0.10112
2.4808	0.316597	2.48112	0.289057	2.4919	0.204859	2.37243	0.171252	2.34627	0.263454		2.58905	0.01187	3.06577	0.01493		6.31959	0.1013
2.4879	0.317041	2.4882	0.289967	2.49989	0.204942	2.37958	0.171303	2.34776	0.264752		2.59675	0.01287	3.07445	0.01457		6.33727	0.10146
2.49512	0.317481	2.49529	0.290885	2.50696	0.205041	2.38648	0.171349	2.35312	0.266039		2.60474	0.01221	3.08302	0.01551		6.35495	0.1016
2.50294	0.317871	2.50339	0.291802	2.51405	0.205129	2.39391	0.17141	2.36021	0.267322		2.61258	0.01217	3.09225	0.01519		6.37262	0.10177
2.51074	0.318262	2.51114	0.292698	2.52146	0.205221	2.40079	0.171465	2.36734	0.268593		2.61985	0.01235	3.10169	0.01498		6.3903	0.10192
2.51804	0.318609	2.51771	0.293617	2.52925	0.205304	2.40797	0.17153	2.3741	0.269862		2.62711	0.01245	3.11102	0.01502		6.4082	0.10208
2.52515	0.318949	2.52612	0.294507	2.53703	0.205385	2.41503	0.171585	2.38135	0.271116		2.63493	0.01259	3.11959	0.01482		6.42655	0.10224
2.53269	0.319256	2.5332	0.295411	2.54468	0.205479	2.42192	0.171656	2.38828	0.272366		2.64292	0.01249	3.12827	0.01497		6.44781	0.10236
2.54051	0.319533	2.54028	0.296304	2.55176	0.20556	2.42924	0.17172	2.39538	0.27361		2.65065	0.0125	3.13738	0.01517		6.46907	0.1025
2.54825	0.319806	2.54737	0.297189	2.55882	0.205654	2.43612	0.171785	2.40235	0.274847		2.65791	0.01234	3.14682	0.01518		6.48921	0.10261
2.55535	0.32003	2.55583	0.298086	2.56645	0.205726	2.4433	0.171858	2.40933	0.276069		2.66535	0.01256	3.15626	0.015		6.50688	0.10275
2.56246	0.320259	2.56292	0.298955	2.57422	0.205816	2.45033	0.171922	2.41657	0.277281		2.67334	0.01287	3.16516	0.01529		6.52478	0.10289
2.56983	0.320456	2.57001	0.299803	2.58177	0.205903	2.45742	0.171997	2.42337	0.278488		2.68133	0.01286	3.17373	0.0155		6.54246	0.10302
2.57765	0.320624	2.57817	0.300644	2.58884	0.205978	2.46455	0.172069	2.43046	0.279677		2.68867	0.0127	3.1823	0.01557		6.56014	0.10314
2.58546	0.320783	2.58534	0.30148	2.59592	0.206075	2.47152	0.172148	2.43745	0.280893		2.69577	0.01248	3.19163	0.0152		6.57782	0.10325
2.59289	0.320895	2.59242	0.302319	2.60367	0.206158	2.47885	0.172236	2.44446	0.282135		2.70335	0.0126	3.20107	0.01547		6.59572	0.10337
2.59999	0.321023	2.59965	0.30314	2.61145	0.206257	2.48579	0.172309	2.4516	0.283355		2.71133	0.01267	3.21051	0.01549		6.6134	0.10349
2.60709	0.321109	2.60743	0.303957	2.61908	0.206349	2.49292	0.172398	2.45839	0.284563		2.71932	0.01248	3.21854	0.01538		6.63107	0.10363
2.61451	0.321186	2.61522	0.30476	2.62615	0.206441	2.50009	0.17248	2.46572	0.285787		2.72731	0.01252	3.22798	0.01503		6.65188	0.10377
2.62232	0.321248	2.62282	0.305559	2.63323	0.206544	2.5069	0.172574	2.47249	0.286971		2.73459	0.01316	3.23753	0.01557		6.67314	0.10388
2.63013	0.321281	2.6299	0.306348	2.64101	0.206644	2.51421	0.172665	2.47964	0.288178		2.74185	0.01266	3.24697	0.01526		6.69417	0.10404
2.63761	0.321324	2.63699	0.30713	2.64879	0.206763	2.52119	0.172759	2.48665	0.289343		2.74953	0.01265	3.25565	0.01559		6.71185	0.10416
2.64472	0.321322	2.64472	0.307895	2.65602	0.206872	2.52834	0.172866	2.49361	0.290515		2.75753	0.013	3.26422	0.01554		6.72953	0.1043
2.65189	0.321324	2.65202	0.308651	2.66309	0.20699	2.53536	0.172957	2.50078	0.291676		2.76551	0.01261	3.27279	0.01593		6.74743	0.10445
2.65971	0.321291	2.65273	0.309401	2.67043	0.207114	2.54234	0.173068	2.50763	0.292815		2.77322	0.01303	3.2818	0.01535		6.76511	0.10458
2.66752	0.321249	2.65982	0.310149	2.6782	0.207226	2.54954	0.173172	2.51491	0.293982		2.77987	0.01287	3.29124	0.01589		6.78279	0.10471
2.67534	0.321203	2.6669	0.310886	2.68599	0.207355	2.55651	0.173277	2.52176	0.295104		2.78778	0.01274	3.30067	0.0154		6.80046	0.10484
2.68202	0.321119	2.67467	0.311612	2.69345	0.207478	2.56372	0.173393	2.52879	0.296211		2.79577	0.01293	3.31001	0.01603		6.81836	0.10498
2.68917	0.321042	2.68242	0.312334	2.69999	0.207618	2.57071	0.173493	2.53588	0.297288		2.8036	0.01305	3.31869	0.01562		6.83738	0.1051
2.6977	0.320923	2.6895	0.313043	2.70816	0.207755	2.57794	0.173609	2.54265	0.298366		2.81086	0.0123	3.32726	0.01585		6.85864	0.10525
2.70501	0.320806	2.69659	0.313744	2.71533	0.207893	2.58504	0.17372	2.54993	0.29943		2.81812	0.01292	3.33583	0.01613		6.8799	0.1054
2.71211	0.320677	2.70438	0.314436	2.72236	0.208052	2.59188	0.173842	2.55682	0.300501		2.82635	0.01263	3.34527	0.01611		6.89892	0.10554
2.71921	0.320538	2.71217	0.315113	2.73014	0.20819	2.59931	0.173963	2.56395	0.301554		2.83395	0.01261	3.35514	0.01586		6.9166	0.1057
2.7267	0.320399	2.71967	0.315785	2.73792	0.208359	2.60599	0.174086	2.57096	0.302607		2.8412	0.01292	3.36371	0.0159		6.93428	0.10584
2.73451	0.320227	2.72675	0.31645	2.74561	0.208515	2.61332	0.174212	2.5779	0.303647		2.84866	0.01317	3.37228	0.01571		6.95218	0.10598
2.74233	0.320069	2.73409	0.317107	2.75269	0.208689	2.62035	0.174319	2.58507	0.304685		2.85665	0.01292	3.38172	0.01617		6.96985	0.10613
2.74931	0.319891	2.74188	0.317758	2.75976	0.208869	2.62736	0.17444	2.59192	0.305727		2.86463	0.01296	3.39116	0.01634		6.98753	0.10628
2.7566	0.319695	2.74967	0.318439	2.76684	0.209037	2.63452	0.174556	2.59913	0.306752		2.87263	0.01337	3.40006	0.01596		7.00521	0.10644
2.76441	0.31952	2.75679	0.31909	2.77445	0.209224	2.64149	0.174678	2.606	0.307781		2.8792	0.01303	3.40863	0.01587		7.02289	0.1066
2.77222	0.319305	2.76387	0.31974	2.78293	0.209399	2.64872	0.1748	2.60909	0.308801		2.88672	0.01296	3.41753	0.01641		7.04213	0.10678
2.7795	0.319118	2.77124	0.320388	2.78933	0.209591	2.65562	0.174908	2.61305	0.309815		2.89543	0.01279	3.42697	0.01614		7.06339	0.10693
2.78661	0.318899	2.77904	0.321019	2.79743	0.209776	2.66283	0.175031	2.62031	0.310832		2.90279	0.0128	3.43641	0.01579		7.08465	0.10708
2.79378	0.318689	2.78683	0.321663	2.80502	0.209967	2.67004	0.175138	2.62702	0.311839		2.90975	0.01338	3.44541	0.01659		7.10322	0.10721
2.8016	0.318481	2.79411	0.322276	2.81167	0.210171	2.67689	0.175256	2.63434	0.31284		2.91824	0.01297	3.45399	0.01584		7.1209	0.10733
2.80941	0.318254	2.8012	0.322908	2.81945	0.210361	2.68423	0.175366	2.64117	0.313826		2.92561	0.01323	3.4631	0.01572		7.1388	0.10748
2.81722	0.318044	2.80852	0.323527	2.82724	0.210563	2.69105	0.175477	2.64812	0.314816		2.93287	0.01292	3.47243	0.01585		7.15647	0.10763
2.82464	0.3178	2.81631	0.324131	2.8349	0.21076	2.69839	0.175588	2.65516	0.315798		2.94085	0.01267	3.481	0.01615		7.17415	0.10778
2.83173	0.31759	2.82411	0.324757	2.84128	0.210954	2.70535	0.175688	2.66212	0.316779		2.94884	0.01335	3.48957	0.01586		7.19183	0.10793
2.83884	0.317355	2.83164	0.32535	2.8495	0.211158	2.71238	0.175802	2.66947	0.31775		2.95572	0.01317	3.4988	0.01608		7.20973	0.10806
2.84626	0.31713	2.83873	0.325964	2.8572	0.21135	2.71957	0.175906	2.67626	0.31871		2.96321	0.01283	3.50889	0.01613		7.22875	0.10822
2.85408	0.316906	2.84581	0.32656	2.86427	0.211556	2.72645	0.176012	2.68346	0.319666		2.97192	0.01327	3.51746	0.01614		7.25001	0.10836
2.86187	0.316671	2.8529	0.327162	2.87134	0.211758	2.73374	0.176122	2.69044	0.320615		2.97873	0.01269	3.52614	0.01625		7.27149	0.10851
2.86898	0.316446	2.86109	0.327757	2.8788	0.211963	2.74061	0.176225	2.69735	0.321594		2.98678	0.01248	3.53471	0.01609		7.29051	0.10866
2.87608	0.316215	2.86864	0.328325	2.88658	0.212169	2.74787	0.176348	2.7044	0.322561		2.99454	0.01324	3.54469	0.01636		7.30819	0.1088
2.88383	0.315999	2.87572	0.328916	2.89436	0.212365	2.75501	0.176444	2.71141	0.323522		3.0018	0.013	3.55402	0.01591		7.32587	0.10897
2.89165	0.315782	2.8828	0.329486	2.90145	0.21258	2.76191	0.176544	2.71853	0.324499		3.00907	0.01307	3.56205	0.01597		7.34354	0.10909
2.89913	0.315548	2.89023	0.330065	2.90851	0.212766	2.76917	0.176644	2.72537	0.32543		3.01679	0.01322	3.57225	0.01611		7.36144	0.10926
2.90623	0.315336	2.89803	0.330642	2.9159	0.212984	2.77609	0.176741	2.73257	0.326396		3.02478	0.0134	3.58104	0.01608		7.37912	0.1094
2.91333	0.3151	2.90582	0.331199	2.92416	0.213173	2.78337	0.17685	2.73954	0.327319		3.03264	0.01383	3.58961	0.01648		7.3968	0.10956
2.92097	0.314888	2.91361	0.331766	2.93123	0.213373	2.79041	0.176942	2.74645	0.328256		3.0399	0.01311	3.59818	0.01621		7.41492	0.10972
2.92878	0.314666	2.92071	0.332312	2.93831	0.213572	2.79739	0.177057	2.75365	0.32919		3.04764	0.01361	3.60773	0.01643		7.43618	0.10985
2.93659	0.314445	2.92779	0.332874	2.94578	0.213758	2.80449	0.177165	2.76058	0.330096		3.05564	0.01318	3.61695	0.01623		7.45744	0.11
2.94406	0.314243	2.93531	0.333409	2.95356	0.21397	2.81145	0.17727	2.76765	0.331036		3.06354	0.01323	3.62531	0.01609		7.47735	0.11013
2.95063	0.314013	2.94311	0.333959	2.96134	0.214154	2.81868	0.177373	2.77462	0.331909		3.0708	0.01351	3.63475	0.01615		7.49503	0.11028
2.95838	0.313821	2.95089	0.334499	2.96855	0.214351	2.82562	0.177471	2.78162	0.332812		3.07811	0.01373	3.64419	0.01631		7.51271	0.11042
2.9662	0.313606	2.95745	0.335021	2.97563	0.214534	2.83285	0.177588	2.78874	0.333687		3.0861	0.01332	3.65352	0.01638		7.53039	0.11056
2.97402	0.313401	2.96494	0.335562	2.9827	0.214722	2.84	0.177691	2.79568	0.33455		3.09389	0.01426	3.6622	0.0167		7.54806	0.11071
2.98134	0.313201	2.97273	0.336077	2.99044	0.214918	2.84683	0.1778	2.80277	0.335429		3.10115	0.01347	3.67077	0.01622		7.56597	0.11084
2.98844	0.312991	2.98051	0.336604	2.99858	0.215089	2.85414	0.177907	2.80983	0.336263		3.10841	0.01315	3.68053	0.01637		7.58364	0.111
2.9956	0.312811	2.98814	0.337109	3.00502	0.215278	2.86112	0.178011	2.81676	0.337135		3.1163	0.01386	3.68954	0.01661		7.60132	0.11112
3.0041	0.3126	2.99521	0.337611	3.01358	0.21545	2.86821	0.178127	2.82393	0.337959		3.12429	0.01397	3.69822	0.01675		7.61945	0.11124
3.01071	0.312424	3.0023	0.338121	3.02032	0.215632	2.87521	0.17823	2.83072	0.338788		3.13211	0.01348	3.70679	0.01673		7.6407	0.11137
3.01875	0.312218	3.00938	0.338597	3.02765	0.215811	2.88232	0.178347	2.83807	0.33961		3.13938	0.01425	3.7158	0.01629		7.66196	0.11151
3.02612	0.312028	3.01709	0.339095	3.03544	0.215981	2.88949	0.17845	2.84489	0.340416		3.14665	0.01308	3.72523	0.01682		7.68165	0.11166
3.03298	0.311844	3.02488	0.339565	3.04321	0.216166	2.89647	0.178559	2.8525	0.341246		3.1551	0.01326	3.73467	0.01665		7.69955	0.11178
3.04123	0.311656	3.03267	0.340031	3.05029	0.216326	2.90377	0.178673	2.85896	0.342027		3.16238	0.01325	3.7439	0.01648		7.71723	0.11194
3.04848	0.311494	3.04012	0.340498	3.05737	0.216497	2.91065	0.178781	2.86578	0.342836		3.16967	0.01377	3.75247	0.01682		7.73491	0.11207
3.05558	0.311318	3.04719	0.340942	3.0649	0.216668	2.91787	0.178897	2.87325	0.343616		3.17786	0.01351	3.76126	0.01668		7.75259	0.11221
3.06268	0.311147	3.05428	0.341407	3.07272	0.216824	2.92494	0.179	2.87992	0.344384		3.18468	0.01313	3.7707	0.01654		7.77026	0.11237
3.07049	0.310986	3.06204	0.341843	3.0798	0.217001	2.93184	0.179114	2.88706	0.345126		3.19322	0.01385	3.77981	0.01654		7.78817	0.1125
3.07831	0.310814	3.06983	0.342287	3.08687	0.217161	2.93913	0.179227	2.89401	0.345864		3.20064	0.01341	3.78838	0.01678		7.80674	0.11268
3.08613	0.310676	3.07728	0.342719	3.09525	0.217343	2.94603	0.179327	2.90112	0.346596		3.20808	0.01316	3.79706	0.01686		7.828	0.11278
3.09332	0.310503	3.08437	0.343133	3.10255	0.217504	2.9533	0.179435	2.90817	0.347319		3.21607	0.01394	3.8065	0.01673		7.84925	0.11294
3.10042	0.310356	3.09145	0.343567	3.10962	0.217668	2.96026	0.17954	2.91501	0.348033		3.22346	0.01366	3.81594	0.01638		7.8676	0.1131
3.10778	0.310208	3.0999	0.343968	3.1167	0.217835	2.96735	0.179658	2.92231	0.34874		3.23072	0.01335	3.82484	0.01681		7.88528	0.11324
3.11559	0.310052	3.10637	0.344388	3.12386	0.217992	2.97446	0.179759	2.92919	0.349443		3.23812	0.01329	3.83352	0.01697		7.90296	0.1134
3.12341	0.30992	3.11466	0.344787	3.13164	0.218159	2.98138	0.179863	2.93627	0.350124		3.2461	0.01376	3.8422	0.01713		7.92063	0.11355
3.13109	0.309769	3.12131	0.34519	3.13943	0.218311	2.98874	0.179969	2.94329	0.350801		3.25409	0.0135	3.85229	0.01634		7.93854	0.11373
3.13801	0.309641	3.12917	0.345587	3.14721	0.218481	2.99566	0.180072	2.95019	0.351484		3.26192	0.01379	3.86108	0.01697		7.95621	0.11386
3.14557	0.309496	3.13702	0.345964	3.15463	0.21864	3.00281	0.180195	2.95736	0.352145		3.26918	0.01339	3.86965	0.0174		7.97389	0.11402
3.15273	0.309367	3.14411	0.346349	3.1617	0.218805	3.00985	0.180295	2.9613	0.352809		3.27644	0.0134	3.87909	0.01704		7.99403	0.11419
3.16074	0.309244	3.15119	0.346705	3.16878	0.21896	3.0169	0.180406	2.96423	0.35346		3.28424	0.01362	3.88853	0.01694		8.01529	0.11434
3.16784	0.309102	3.1585	0.347066	3.17585	0.219122	3.02406	0.180515	2.97133	0.354099		3.29256	0.01337	3.89786	0.01743		8.03655	0.11453
3.17494	0.308988	3.16685	0.347422	3.18427	0.219286	3.03103	0.180618	2.97833	0.354735		3.29981	0.01436	3.90643	0.01674		8.05467	0.11468
3.18251	0.30885	3.17432	0.347757	3.19177	0.219451	3.03836	0.18073	2.98541	0.355363		3.30708	0.01332	3.915	0.01701		8.07257	0.11487
3.19032	0.308745	3.1814	0.348107	3.19885	0.219619	3.04531	0.180833	2.99242	0.355979		3.31478	0.01346	3.92412	0.01752		8.09025	0.11504
3.19814	0.308624	3.18849	0.348425	3.20604	0.219771	3.05232	0.180953	2.99932	0.35659		3.32276	0.01362	3.93355	0.01723		8.10793	0.11521
3.20545	0.308514	3.19573	0.348763	3.21382	0.219929	3.05952	0.181057	3.00657	0.357188		3.3306	0.01396	3.94299	0.01697		8.1256	0.1154
3.21254	0.308417	3.20419	0.349079	3.2216	0.220084	3.06644	0.181167	3.01338	0.357781		3.33787	0.01395	3.95081	0.01709		8.14328	0.11553
3.21965	0.308302	3.21114	0.34939	3.22908	0.220235	3.07366	0.181278	3.02066	0.358364		3.34513	0.01345	3.96079	0.01721		8.16118	0.11573
3.22737	0.308205	3.21822	0.349705	3.23615	0.220399	3.08063	0.181389	3.0275	0.358945		3.3529	0.01349	3.96947	0.01712		8.18087	0.11587
3.23518	0.30809	3.22602	0.349981	3.23884	0.220556	3.08785	0.181506	3.03445	0.359515		3.36089	0.01325	3.97826	0.01686		8.20213	0.11604
3.243	0.307991	3.23381	0.35028	3.2435	0.220705	3.09499	0.181615	3.04168	0.360076		3.36888	0.01394	3.98813	0.0175		8.22339	0.11622
3.25033	0.307889	3.24147	0.350546	3.25127	0.22086	3.10184	0.181727	3.04852	0.360637		3.37622	0.01409	3.9967	0.0175		8.24107	0.11638
3.25742	0.307777	3.2479	0.350805	3.25876	0.221006	3.10917	0.18185	3.05576	0.361224		3.38349	0.01368	4.00538	0.01736		8.25874	0.11656
3.26482	0.307685	3.25594	0.351054	3.26584	0.221156	3.11597	0.181964	3.06251	0.361769		3.39134	0.01378	4.01395	0.01723		8.27642	0.11673
3.27262	0.307568	3.26327	0.351296	3.2729	0.221302	3.12323	0.182096	3.06972	0.362345		3.39962	0.01382	4.02437	0.01716		8.29432	0.11692
3.28017	0.307485	3.27082	0.351528	3.28125	0.221452	3.13025	0.182213	3.0767	0.362889		3.4064	0.01346	4.03305	0.01693		8.312	0.1171
3.28727	0.307388	3.27859	0.351748	3.2883	0.221606	3.13732	0.182333	3.08362	0.363434		3.41439	0.01388	4.04162	0.0175		8.32968	0.11724
3.29476	0.307285	3.28496	0.35196	3.2952	0.221758	3.14455	0.182444	3.09083	0.363969		3.42237	0.01408	4.05052	0.01756		8.34736	0.11742
3.30257	0.307202	3.29343	0.352158	3.30228	0.221911	3.15138	0.182563	3.09762	0.364467		3.43003	0.01364	4.06007	0.01698		8.3657	0.11762
3.3102	0.307094	3.30072	0.352346	3.31064	0.222073	3.15872	0.182674	3.10488	0.365001		3.43729	0.01383	4.06951	0.01688		8.38696	0.11781
3.31684	0.307009	3.30781	0.352528	3.31851	0.222224	3.16565	0.182791	3.11185	0.365475		3.44456	0.0137	4.07743	0.01706		8.40822	0.118
3.32466	0.306917	3.31488	0.352695	3.32559	0.222372	3.17277	0.182916	3.11879	0.365969		3.45255	0.01364	4.08687	0.01721		8.42702	0.1182
3.33247	0.306832	3.32275	0.352863	3.33266	0.222523	3.17982	0.183022	3.12595	0.366449		3.46053	0.01375	4.09674	0.01716		8.44469	0.11838
3.34029	0.306743	3.33077	0.353024	3.33974	0.222669	3.1868	0.183142	3.13283	0.3669		3.46794	0.01347	4.10477	0.01723		8.46237	0.11856
3.34692	0.306636	3.33339	0.353172	3.34742	0.222837	3.1941	0.183262	3.14003	0.367358		3.47521	0.01391	4.11388	0.01728		8.48027	0.11875
3.35425	0.306565	3.33786	0.353314	3.3552	0.222977	3.20108	0.183369	3.14687	0.367774		3.48277	0.01405	4.12332	0.01772		8.49795	0.11894
3.36206	0.30647	3.34494	0.353441	3.36299	0.223129	3.20831	0.183495	3.15398	0.368215		3.49076	0.01383	4.13276	0.01775		8.51563	0.11912
3.36988	0.306393	3.35226	0.353565	3.37059	0.223274	3.21525	0.183606	3.16106	0.368611		3.49874	0.01398	4.14133	0.01758		8.53331	0.1193
3.37755	0.306309	3.3606	0.353678	3.37767	0.223418	3.22231	0.18373	3.16793	0.369016		3.50636	0.0139	4.15001	0.01772		8.55412	0.11947
3.38465	0.306214	3.36775	0.35378	3.38499	0.223573	3.2295	0.183833	3.17521	0.369411		3.51363	0.01418	4.15858	0.01706		8.57537	0.11964
3.39175	0.306136	3.37483	0.35387	3.39276	0.223709	3.23635	0.183948	3.182	0.369771		3.52128	0.01356	4.16781	0.01741		8.59574	0.11981
3.39885	0.306034	3.38241	0.353949	3.39983	0.223868	3.24372	0.184063	3.18925	0.370143		3.52915	0.01425	4.17725	0.01751		8.61341	0.12
3.40665	0.305962	3.39013	0.354028	3.4069	0.224009	3.2506	0.184165	3.19614	0.370466		3.53642	0.01392	4.18668	0.01767		8.63109	0.12016
3.41446	0.305874	3.39722	0.35409	3.41434	0.224159	3.25767	0.184283	3.20302	0.370797		3.54368	0.01452	4.19612	0.01758		8.64877	0.12033
3.42208	0.305786	3.4043	0.354159	3.42213	0.224306	3.26482	0.184382	3.21032	0.371102		3.55161	0.01391	4.2047	0.01738		8.66645	0.12053
3.42919	0.305703	3.41197	0.354212	3.4299	0.224447	3.27178	0.184484	3.21714	0.371396		3.56	0.01389	4.21327	0.01772		8.68435	0.12069
3.4363	0.305612	3.41977	0.35426	3.43709	0.224599	3.27912	0.184586	3.22426	0.371706		3.56689	0.01403	4.22249	0.01768		8.70202	0.12088
3.4441	0.305541	3.42756	0.354321	3.44417	0.224736	3.28596	0.184676	3.23112	0.371959		3.57464	0.01399	4.23193	0.01781		8.7197	0.12103
3.45192	0.305453	3.43473	0.354363	3.45159	0.224889	3.29319	0.184781	3.23829	0.372241		3.58267	0.01408	4.24115	0.01762		8.74096	0.12121
3.45973	0.305384	3.44182	0.35439	3.45986	0.225023	3.3002	0.184865	3.24531	0.372476		3.58957	0.01399	4.24972	0.01738		8.76222	0.12139
3.46694	0.305301	3.44927	0.354434	3.46694	0.225156	3.30731	0.184965	3.25226	0.372707		3.59809	0.01406	4.2584	0.01782		8.78258	0.12156
3.47405	0.305214	3.45706	0.354453	3.47401	0.225296	3.31445	0.185054	3.25943	0.372935		3.60535	0.01419	4.26773	0.01806		8.79668	0.12176
3.48134	0.305141	3.46485	0.354487	3.48109	0.225413	3.32135	0.185149	3.26629	0.373133		3.61261	0.01369	4.27717	0.01775		8.81346	0.12194
3.48965	0.305046	3.47239	0.354502	3.48899	0.225551	3.3287	0.185237	3.27354	0.373363		3.61988	0.01408	4.28661	0.01824		8.83472	0.12211
3.49677	0.304978	3.47947	0.354517	3.49729	0.22567	3.33562	0.185322	3.28041	0.37354		3.62852	0.01409	4.29497	0.01797		8.85598	0.12227
3.50388	0.304892	3.48655	0.354531	3.50394	0.225795	3.34275	0.185415	3.28737	0.373746		3.63633	0.01391	4.30376	0.01795		8.875	0.12244
3.51098	0.304813	3.49363	0.354528	3.51147	0.225921	3.34985	0.18549	3.29456	0.373933		3.64359	0.01378	4.3132	0.01812		8.8929	0.1226
3.51951	0.304735	3.50134	0.354532	3.51937	0.226036	3.35679	0.185573	3.30141	0.374105		3.65086	0.01388	4.32264	0.01807		8.91057	0.12278
3.52689	0.304648	3.50914	0.354514	3.52644	0.226154	3.36404	0.18565	3.3086	0.374301		3.65818	0.01408	4.33153	0.01745		8.92825	0.12294
3.53399	0.304585	3.51692	0.354507	3.53351	0.226252	3.37101	0.185714	3.3155	0.374468		3.66658	0.0138	4.3401	0.01791		8.94593	0.12311
3.54109	0.304494	3.5238	0.354491	3.54084	0.226364	3.37824	0.1858	3.3225	0.374668		3.67418	0.01401	4.34911	0.01774		8.96383	0.12327
3.54863	0.304432	3.53067	0.354471	3.54862	0.226473	3.3852	0.185861	3.32958	0.374832		3.6813	0.01404	4.35855	0.01813		8.98151	0.12346
3.55645	0.304351	3.53902	0.354458	3.5564	0.22657	3.39228	0.185943	3.33651	0.37502		3.68996	0.0143	4.36734	0.01775		8.99919	0.12364
3.56426	0.304266	3.54692	0.354414	3.56391	0.226674	3.39953	0.186007	3.34369	0.375209		3.69658	0.01433	4.37591	0.01844		9.01977	0.12383
3.57139	0.304199	3.55401	0.354396	3.57099	0.226761	3.40639	0.186074	3.35053	0.37538		3.70458	0.01432	4.38524	0.01811		9.04371	0.12404
3.57849	0.304109	3.56109	0.354357	3.57827	0.226864	3.4137	0.186152	3.35772	0.375599		3.71256	0.01444	4.39468	0.01824		9.06139	0.12423
3.58603	0.304051	3.56817	0.354314	3.58604	0.226943	3.42051	0.186217	3.36473	0.375786		3.71999	0.0143	4.40379	0.01835		9.07907	0.12444
3.59432	0.303972	3.57695	0.354279	3.59355	0.227028	3.42777	0.186299	3.37167	0.376011		3.72725	0.0141	4.41236	0.01795		9.09675	0.12463
3.60142	0.303897	3.58403	0.354215	3.60063	0.22712	3.43482	0.186351	3.37887	0.376233		3.73463	0.01418	4.42104	0.01791		9.11442	0.12488
3.60853	0.303831	3.59112	0.354171	3.6077	0.227193	3.44177	0.186428	3.38567	0.376459		3.74334	0.01426	4.42994	0.01799		9.13233	0.12507
3.61583	0.303753	3.5982	0.354107	3.61564	0.227281	3.44909	0.186501	3.39292	0.376714		3.7507	0.01412	4.43992	0.01822		9.15	0.12528
3.62365	0.303697	3.60569	0.354058	3.62363	0.227344	3.45598	0.186569	3.39978	0.37694		3.75797	0.01361	4.44828	0.01825		9.16925	0.12547
3.63146	0.303624	3.61396	0.35399	3.63012	0.227424	3.46321	0.186647	3.40679	0.377219		3.76524	0.01468	4.45761	0.01795		9.19051	0.12571
3.63839	0.303577	3.62087	0.353909	3.6379	0.227477	3.47026	0.186717	3.41379	0.377471		3.77289	0.0141	4.46705	0.01825		9.21109	0.12592
3.64595	0.303522	3.62784	0.353845	3.64551	0.227533	3.47736	0.186805	3.42081	0.377751		3.78156	0.01461	4.47573	0.01836		9.22877	0.12615
3.65377	0.30347	3.63625	0.353752	3.65258	0.227599	3.48455	0.186882	3.42792	0.378042		3.78815	0.01464	4.4843	0.01785		9.24667	0.12638
3.66158	0.303446	3.64333	0.353675	3.65969	0.227644	3.49136	0.186961	3.43477	0.378321		3.7965	0.01464	4.49331	0.01828		9.26435	0.12658
3.66889	0.303401	3.65042	0.353581	3.66747	0.227719	3.49864	0.187049	3.442	0.378648		3.80396	0.0145	4.5034	0.01818		9.28203	0.12681
3.67599	0.303379	3.65759	0.353482	3.67526	0.227763	3.5056	0.187136	3.44905	0.37894		3.81136	0.01508	4.5124	0.01814		9.2997	0.12703
3.68309	0.303337	3.66559	0.353391	3.68303	0.227813	3.51277	0.187241	3.456	0.379281		3.81935	0.0143	4.52043	0.01828		9.3176	0.12727
3.69068	0.30331	3.67351	0.353282	3.69079	0.227865	3.51989	0.187327	3.46312	0.379614		3.8272	0.01473	4.53063	0.01841		9.33618	0.1275
3.69849	0.303286	3.6806	0.353191	3.69769	0.227901	3.52674	0.187436	3.47	0.379955		3.83447	0.01531	4.53855	0.01782		9.35743	0.12776
3.7061	0.303256	3.68767	0.353081	3.70446	0.227954	3.53398	0.18754	3.47725	0.380318		3.84173	0.01496	4.54875	0.01861		9.37869	0.12801
3.7132	0.303262	3.69527	0.352984	3.71225	0.227993	3.54096	0.187646	3.48416	0.380662		3.84956	0.01502	4.55732	0.01823		9.39726	0.12826
3.72045	0.303245	3.70306	0.352882	3.72002	0.228048	3.54811	0.18777	3.49114	0.38105		3.85754	0.01455	4.56589	0.01823		9.41494	0.12852
3.72827	0.303253	3.71051	0.352774	3.72767	0.228091	3.55518	0.18788	3.49821	0.381416		3.86553	0.0152	4.57457	0.01819		9.43284	0.12876
3.73608	0.303247	3.71759	0.352681	3.73474	0.228137	3.56221	0.188009	3.50512	0.381805		3.87282	0.01478	4.58423	0.01836		9.45052	0.12903
3.7432	0.303249	3.72468	0.352564	3.74182	0.228193	3.5695	0.188124	3.51234	0.38219		3.88009	0.01489	4.59378	0.01899		9.4682	0.12928
3.75039	0.303271	3.73224	0.352468	3.74897	0.22823	3.57632	0.188251	3.51914	0.382563		3.88795	0.01491	4.60235	0.01853		9.48588	0.12954
3.7582	0.303284	3.74003	0.352359	3.75676	0.228292	3.58364	0.188383	3.52633	0.38298		3.89583	0.01487	4.61135	0.01872		9.50378	0.12979
3.76601	0.303325	3.74782	0.352258	3.76453	0.228339	3.59051	0.188497	3.53328	0.383365		3.90309	0.01537	4.62079	0.01863		9.52235	0.13005
3.77322	0.303343	3.75529	0.352168	3.77217	0.228394	3.59776	0.188638	3.54027	0.383783		3.91035	0.01459	4.62947	0.01846		9.54361	0.13029
3.78031	0.303371	3.76238	0.352056	3.77925	0.228451	3.60489	0.188767	3.54746	0.38419		3.91822	0.01494	4.63967	0.01884		9.56487	0.13054
3.78776	0.303412	3.76957	0.351981	3.78632	0.228492	3.61173	0.188913	3.55429	0.384588		3.92621	0.0147	4.64738	0.01866		9.58366	0.13076
3.79557	0.303437	3.77788	0.351877	3.79385	0.228557	3.61905	0.189054	3.56155	0.385005		3.93389	0.01496	4.65692	0.01899		9.60156	0.13103
3.80338	0.303495	3.7846	0.351798	3.80164	0.228606	3.62595	0.189193	3.56835	0.385393		3.94127	0.01505	4.66549	0.0188		9.61924	0.13128
3.81069	0.303533	3.79252	0.351712	3.80942	0.228677	3.6332	0.189342	3.57542	0.385826		3.94926	0.01447	4.67439	0.01897		9.63692	0.13153
3.81779	0.303584	3.79986	0.351624	3.81687	0.228735	3.64021	0.189481	3.58252	0.38622		3.95691	0.01454	4.68383	0.0191		9.6546	0.13175
3.8249	0.303622	3.80695	0.351572	3.82394	0.228804	3.64719	0.189634	3.58934	0.386638		3.96417	0.01458	4.69295	0.01903		9.6725	0.13197
3.83258	0.303664	3.81426	0.351489	3.83101	0.228879	3.65438	0.189774	3.59664	0.387055		3.97144	0.0148	4.70152	0.01922		9.69017	0.13222
3.84039	0.303715	3.82246	0.351436	3.83819	0.22894	3.66134	0.18992	3.60335	0.387455		3.97989	0.01523	4.71031	0.01903		9.70785	0.13245
3.84819	0.303751	3.82955	0.351371	3.84597	0.229023	3.66874	0.190077	3.6106	0.387887		3.98751	0.01431	4.7204	0.01879		9.72799	0.13269
3.85534	0.303805	3.83663	0.351319	3.85375	0.229079	3.67551	0.190224	3.61755	0.38828		3.99466	0.01467	4.72897	0.01919		9.74925	0.13291
3.86245	0.303852	3.84484	0.351284	3.8614	0.229149	3.68272	0.190386	3.6246	0.388704		4.00292	0.01421	4.73765	0.01957		9.77051	0.13314
3.86958	0.303909	3.85215	0.351231	3.86847	0.229223	3.68981	0.190538	3.63172	0.389101		4.0097	0.01511	4.74763	0.01908		9.78818	0.13335
3.87792	0.30397	3.85924	0.351205	3.87557	0.229288	3.69675	0.190705	3.63849	0.389496		4.01779	0.01494	4.7562	0.01953		9.80586	0.13354
3.88552	0.304025	3.86632	0.351163	3.88335	0.229374	3.704	0.190858	3.64573	0.389912		4.02569	0.01481	4.76477	0.01884		9.82354	0.13374
3.89226	0.304095	3.87378	0.351142	3.89114	0.229447	3.71098	0.191008	3.65262	0.390301		4.03296	0.01489	4.77345	0.01926		9.84144	0.13394
3.90003	0.30413	3.88156	0.351117	3.89864	0.229533	3.71809	0.191171	3.65975	0.390719		4.04022	0.01496	4.78365	0.01887		9.85912	0.13413
3.90784	0.304198	3.88935	0.351087	3.9057	0.229606	3.72512	0.191322	3.66676	0.391099		4.04803	0.01451	4.79277	0.01965		9.87679	0.13433
3.91565	0.304253	3.89692	0.351079	3.91278	0.229694	3.73224	0.191486	3.67364	0.391493		4.05652	0.01456	4.8009	0.01917		9.89447	0.13452
3.92248	0.304303	3.90401	0.35105	3.92047	0.229779	3.73972	0.191647	3.68092	0.39189		4.06379	0.01485	4.81034	0.01956		9.91394	0.13472
3.92992	0.304378	3.91109	0.351053	3.92824	0.229844	3.74626	0.191802	3.68775	0.392271		4.07104	0.01455	4.81978	0.01917		9.9352	0.13491
3.93783	0.304426	3.91908	0.351045	3.93603	0.229938	3.75354	0.191962	3.6949	0.392674		4.07831	0.01488	4.82857	0.01953		9.95646	0.13509
3.94494	0.304493	3.92627	0.351046	3.94315	0.230012	3.76053	0.192113	3.70191	0.393044		4.08617	0.0146	4.83714	0.01941		9.97458	0.13527
3.95204	0.304547	3.93373	0.351057	3.95023	0.230102	3.76769	0.192284	3.70883	0.393404		4.09456	0.01451	4.84615	0.01923		9.99226	0.13546
3.95926	0.30461	3.94147	0.351066	3.95777	0.230189	3.77473	0.192433	3.71603	0.393767		4.10123	0.01508	4.85635	0.01942		10.0099	0.13565
3.96773	0.304685	3.94821	0.351094	3.96555	0.230269	3.78173	0.192597	3.72277	0.394127		4.10979	0.01438	4.86459	0.01926		10.0278	0.13583
3.97512	0.30474	3.95681	0.351103	3.97285	0.230359	3.78902	0.192758	3.73021	0.39449		4.11724	0.01536	4.87327	0.0193		10.0455	0.13602
3.98222	0.304826	3.96332	0.351135	3.97991	0.230437	3.79589	0.192907	3.73698	0.394852		4.12432	0.01425	4.88271	0.01981		10.0632	0.13619
3.98933	0.304887	3.97112	0.351159	3.98739	0.230532	3.80321	0.193073	3.74406	0.395211		4.13231	0.01479	4.89215	0.01931		10.0809	0.13637
3.99688	0.304965	3.97879	0.351178	3.99553	0.23061	3.81025	0.193226	3.75104	0.395561		4.14031	0.01476	4.90083	0.01973		10.1015	0.13657
4.0047	0.305042	3.98588	0.35122	4.00261	0.2307	3.81721	0.193396	3.75797	0.395915		4.14773	0.01546	4.90919	0.01958		10.1227	0.13674
4.01252	0.305116	3.99296	0.351233	4.00968	0.230791	3.82436	0.193548	3.76526	0.396259		4.155	0.01486	4.91949	0.01989		10.1438	0.13694
4.0199	0.305204	4.00089	0.351282	4.01722	0.230874	3.83135	0.193709	3.77205	0.396606		4.1629	0.01527	4.92806	0.01979		10.1614	0.1371
4.027	0.305277	4.00892	0.351304	4.025	0.230976	3.8387	0.193874	3.77724	0.396949		4.17077	0.01495	4.93664	0.0195		10.1791	0.13727
4.03424	0.305366	4.01546	0.351338	4.03271	0.231064	3.84546	0.194019	3.77915	0.397285		4.17804	0.01507	4.94553	0.01917		10.1968	0.13745
4.04204	0.30545	4.02355	0.35137	4.03978	0.231163	3.85271	0.194184	3.78616	0.397617		4.18603	0.01477	4.95497	0.02025		10.2147	0.13762
4.04986	0.305548	4.03107	0.351387	4.04686	0.231265	3.85973	0.194324	3.79315	0.397957		4.19375	0.01501	4.96441	0.01957		10.2324	0.13779
4.05733	0.305645	4.03764	0.351434	4.05455	0.231352	3.86674	0.194475	3.8003	0.398295		4.20101	0.01447	4.9732	0.01931		10.25	0.13798
4.06444	0.305732	4.04542	0.351457	4.06233	0.231471	3.87403	0.194617	3.80708	0.398633		4.20827	0.01462	4.98188	0.01979		10.2677	0.13818
4.07154	0.305832	4.05321	0.351493	4.06988	0.231564	3.88086	0.194759	3.81445	0.398972		4.21629	0.015	4.99045	0.01958		10.2883	0.13837
4.07982	0.305921	4.0606	0.351525	4.07639	0.231672	3.88817	0.194916	3.82125	0.399305		4.22436	0.01538	5.00033	0.01986		10.3096	0.13856
4.08692	0.306039	4.06769	0.351548	4.08479	0.231774	3.89514	0.195058	3.82828	0.399638		4.23162	0.01545	5.00976	0.01976		10.3301	0.13877
4.09403	0.306139	4.07518	0.351598	4.09199	0.231885	3.90218	0.195214	3.83545	0.399979		4.23951	0.01544	5.0179	0.02037		10.3478	0.13895
4.1013	0.306243	4.08297	0.351621	4.09906	0.231992	3.90926	0.195358	3.84223	0.40032		4.2472	0.01526	5.02734	0.01942		10.3655	0.13917
4.1094	0.306365	4.09073	0.351665	4.10613	0.232102	3.91629	0.195498	3.84951	0.400663		4.25447	0.01496	5.03678	0.02003		10.3832	0.13934
4.11717	0.306461	4.09782	0.351688	4.11397	0.232236	3.92348	0.19566	3.85645	0.401002		4.26172	0.01554	5.04557	0.01976		10.4011	0.13956
4.12371	0.306585	4.10489	0.351723	4.12207	0.23235	3.93043	0.195804	3.86347	0.401335		4.26975	0.01512	5.05414	0.01979		10.4188	0.13975
4.13206	0.306696	4.11253	0.351755	4.1286	0.232476	3.93769	0.195964	3.8704	0.401664		4.27808	0.01507	5.06326	0.02004		10.4364	0.13994
4.13931	0.306808	4.12032	0.351775	4.1366	0.232607	3.94472	0.196107	3.87744	0.402031		4.28535	0.015	5.07269	0.01953		10.4548	0.14015
4.14642	0.306928	4.12802	0.351806	4.14413	0.232732	3.95172	0.196263	3.88456	0.402382		4.29261	0.01464	5.08192	0.02013		10.476	0.14036
4.15352	0.307031	4.1351	0.351828	4.15121	0.232881	3.95906	0.196407	3.89146	0.402731		4.29988	0.01586	5.09049	0.02034		10.4973	0.14057
4.16141	0.307161	4.14218	0.351857	4.15828	0.233014	3.96579	0.196549	3.89877	0.403101		4.30808	0.01507	5.09906	0.01978		10.5165	0.14077
4.16948	0.307268	4.14992	0.351887	4.16585	0.233162	3.97311	0.196702	3.9055	0.403437		4.31594	0.01489	5.10883	0.02004		10.5344	0.14097
4.17659	0.307391	4.15775	0.351905	4.17363	0.233303	3.98014	0.196843	3.91265	0.403812		4.32301	0.01551	5.11794	0.02031		10.5521	0.14117
4.18369	0.307515	4.16483	0.351943	4.18141	0.233454	3.98718	0.196998	3.91966	0.404156		4.331	0.01522	5.12629	0.02043		10.5698	0.14137
4.19081	0.307631	4.17192	0.35196	4.1889	0.233614	3.99439	0.197143	3.92655	0.404512		4.33891	0.0153	5.13628	0.02033		10.5888	0.1416
4.19932	0.307759	4.17926	0.352004	4.19542	0.233768	4.00124	0.197294	3.93378	0.404879		4.34618	0.01582	5.1442	0.02084		10.6101	0.1418
4.20681	0.307868	4.18706	0.352035	4.20314	0.233945	4.00863	0.197447	3.94068	0.405224		4.35344	0.0155	5.1545	0.02051		10.6278	0.14205
4.21391	0.307995	4.19485	0.352084	4.21092	0.234103	4.0155	0.197585	3.94768	0.405602		4.36124	0.01547	5.16318	0.02009		10.6456	0.14228
4.22102	0.308112	4.20263	0.352134	4.2187	0.23427	4.02264	0.197746	3.95471	0.405957		4.36922	0.01547	5.17176	0.02094		10.6633	0.14251
4.22846	0.308231	4.20947	0.352172	4.22598	0.234446	4.02972	0.197889	3.96173	0.406348		4.3772	0.01551	5.18098	0.02102		10.681	0.14274
4.23628	0.308342	4.21642	0.352241	4.23305	0.234619	4.03665	0.198052	3.96888	0.406712		4.38427	0.01531	5.19042	0.02054		10.6987	0.14295
4.24409	0.308446	4.22489	0.35229	4.24026	0.23481	4.0439	0.198203	3.97574	0.40708		4.39159	0.01559	5.19975	0.02041		10.7166	0.14317
4.2515	0.30857	4.23157	0.352356	4.24804	0.23497	4.05088	0.198352	3.98304	0.407464		4.40003	0.01526	5.20832	0.02035		10.7343	0.14338
4.25861	0.308671	4.23896	0.352424	4.25582	0.23516	4.05808	0.198519	3.98985	0.407817		4.40768	0.01565	5.217	0.02035		10.7519	0.14358
4.26583	0.308798	4.24675	0.352487	4.26319	0.23534	4.06498	0.198668	3.99687	0.408208		4.41447	0.01534	5.22579	0.02028		10.773	0.14378
4.27365	0.308911	4.25454	0.35258	4.26984	0.235522	4.07223	0.198826	4.00397	0.408566		4.42294	0.01552	5.23523	0.0205		10.7942	0.14396
4.28146	0.309017	4.26202	0.352641	4.27763	0.235712	4.07935	0.198982	4.01084	0.408937		4.4302	0.01497	5.24467	0.02087		10.8146	0.14418
4.28899	0.309134	4.2691	0.352733	4.28541	0.235901	4.08632	0.199135	4.01813	0.409312		4.43768	0.01509	5.25378	0.0205		10.8323	0.14436
4.2961	0.309232	4.27618	0.352809	4.29297	0.236098	4.09362	0.199295	4.02499	0.409662		4.44567	0.01575	5.26235	0.02044		10.8499	0.14454
4.3032	0.309355	4.28348	0.352894	4.30004	0.236287	4.10046	0.199437	4.03205	0.410048		4.45366	0.01604	5.27092	0.02072		10.8679	0.14472
4.31131	0.309456	4.29127	0.352989	4.30711	0.236483	4.10767	0.199599	4.03914	0.410417		4.46137	0.01561	5.28026	0.02037		10.8855	0.14489
4.31882	0.309568	4.29907	0.353081	4.31483	0.236688	4.11472	0.199745	4.04603	0.410815		4.46864	0.01541	5.28969	0.02087		10.9032	0.14509
4.32593	0.30968	4.30679	0.353193	4.3226	0.236879	4.12164	0.199906	4.05316	0.411185		4.4759	0.01535	5.29913	0.02039		10.9209	0.14525
4.33303	0.309787	4.31387	0.353289	4.33039	0.23709	4.12887	0.200057	4.06001	0.411549		4.48351	0.01565	5.30803	0.02045		10.9392	0.14542
4.3406	0.309905	4.32096	0.353402	4.33766	0.237276	4.13586	0.200205	4.06724	0.411931		4.4915	0.0155	5.3166	0.02087		10.9605	0.14556
4.34842	0.309998	4.32831	0.353518	4.34473	0.237491	4.14307	0.200371	4.07411	0.412283		4.49931	0.01561	5.32539	0.02088		10.9817	0.14573
4.35623	0.310112	4.33611	0.353621	4.3518	0.237693	4.15015	0.20052	4.08115	0.412669		4.50657	0.01588	5.33526	0.02026		11.0014	0.14588
4.36353	0.310214	4.34389	0.353753	4.35905	0.237905	4.15718	0.200681	4.08831	0.413028		4.51384	0.01562	5.34384	0.02048		11.0191	0.14601
4.37064	0.310311	4.35153	0.35387	4.36714	0.238122	4.1644	0.200836	4.09512	0.413398		4.52153	0.01575	5.35241	0.02125		11.0368	0.14614
4.37798	0.310419	4.35799	0.354001	4.3752	0.238326	4.1712	0.200992	4.10233	0.413781		4.53024	0.01557	5.36109	0.02072		11.0545	0.14624
4.38579	0.310507	4.3663	0.354117	4.3818	0.238542	4.17855	0.201153	4.1092	0.41414		4.53753	0.01561	5.37129	0.02064		11.0724	0.14637
4.39361	0.310619	4.37359	0.354239	4.38914	0.238745	4.18552	0.201306	4.11628	0.414523		4.54479	0.01553	5.37975	0.02135		11.09	0.14646
4.40124	0.310715	4.38067	0.35436	4.39692	0.238964	4.19261	0.201476	4.1233	0.414878		4.55206	0.0158	5.38865	0.02113		11.1077	0.14652
4.40835	0.310811	4.38775	0.354464	4.4047	0.239184	4.19971	0.201626	4.13033	0.415249		4.55965	0.0157	5.39809	0.0207		11.1254	0.14661
4.41545	0.310911	4.39533	0.354603	4.41193	0.239398	4.20662	0.201786	4.13745	0.415597		4.56827	0.01607	5.40753	0.02109		11.1491	0.1467
4.42273	0.310999	4.40312	0.354706	4.419	0.239623	4.21391	0.201938	4.1443	0.415947		4.57554	0.01546	5.41653	0.02102		11.1686	0.14681
4.43054	0.311115	4.41091	0.354816	4.42673	0.239838	4.22084	0.202093	4.15154	0.41631		4.5828	0.01561	5.4251	0.02084		11.1863	0.1469
4.43836	0.311197	4.41836	0.354927	4.4345	0.240078	4.22801	0.202261	4.1584	0.416637		4.59014	0.01619	5.434	0.02084		11.204	0.14698
4.44568	0.31131	4.42544	0.355036	4.44133	0.2403	4.23509	0.202413	4.16545	0.417006		4.59813	0.01562	5.44344	0.0209		11.2216	0.14707
4.45279	0.311403	4.4329	0.355158	4.44821	0.240523	4.24215	0.202575	4.17262	0.417346		4.60612	0.01592	5.45266	0.02125		11.2395	0.14714
4.45991	0.311483	4.44089	0.355253	4.45666	0.24076	4.24925	0.202729	4.17945	0.417701		4.6139	0.01571	5.46123	0.02096		11.2572	0.14724
4.46788	0.311586	4.44775	0.355375	4.46408	0.240984	4.2562	0.202878	4.18668	0.418056		4.62116	0.01633	5.4698	0.02093		11.2749	0.14733
4.47567	0.311665	4.45534	0.35548	4.47116	0.241218	4.26353	0.203036	4.19351	0.418387		4.62842	0.01559	5.47924	0.02084		11.2932	0.14742
4.48277	0.311768	4.46313	0.355595	4.47848	0.241431	4.2704	0.203185	4.20064	0.418755		4.63641	0.016	5.48868	0.02109		11.3145	0.14753
4.48987	0.311847	4.47052	0.355723	4.48627	0.241662	4.27764	0.203351	4.20768	0.419085		4.64464	0.01611	5.49812	0.02181		11.3358	0.1476
4.49711	0.311934	4.4776	0.355828	4.49405	0.24189	4.28478	0.203498	4.21457	0.419441		4.65153	0.01572	5.5068	0.02145		11.3557	0.14772
4.50562	0.312023	4.4849	0.355954	4.50144	0.242107	4.2916	0.203662	4.22187	0.419768		4.65923	0.01619	5.51537	0.02153		11.3736	0.14781
4.51318	0.312103	4.4927	0.356064	4.50816	0.242336	4.2989	0.203809	4.22867	0.420099		4.66721	0.01566	5.52438	0.02117		11.3912	0.14794
4.51982	0.312198	4.50034	0.356196	4.51523	0.242549	4.30583	0.203961	4.23579	0.420453		4.6752	0.01574	5.53393	0.02195		11.4089	0.14802
4.52763	0.312279	4.50743	0.356323	4.52319	0.242783	4.31308	0.20413	4.24265	0.42077		4.68261	0.01602	5.54326	0.02161		11.4266	0.14815
4.53545	0.312378	4.51451	0.356453	4.53132	0.243001	4.32006	0.204271	4.24979	0.42112		4.6896	0.01616	5.55183	0.02168		11.4445	0.14827
4.54297	0.312453	4.5221	0.356596	4.53841	0.243217	4.32714	0.204434	4.25691	0.421446		4.6982	0.01568	5.5604	0.02114		11.4622	0.14838
4.55008	0.312537	4.53039	0.356716	4.54547	0.243431	4.33433	0.20458	4.26375	0.421781		4.70503	0.01617	5.56984	0.02179		11.4799	0.14854
4.55717	0.312632	4.53682	0.356863	4.55255	0.24363	4.34127	0.204735	4.27095	0.422127		4.71261	0.01621	5.57928	0.02169		11.5011	0.1487
4.56478	0.312717	4.54508	0.357002	4.56023	0.243846	4.34855	0.204891	4.27777	0.422443		4.72059	0.01573	5.58872	0.02193		11.5224	0.14887
4.5726	0.312825	4.5524	0.357151	4.56802	0.244047	4.3555	0.205037	4.28493	0.422796		4.72858	0.01597	5.59707	0.02209		11.5421	0.14901
4.58041	0.312903	4.55948	0.357314	4.57557	0.244255	4.36264	0.205193	4.29197	0.423113		4.73567	0.01611	5.60608	0.0219		11.56	0.14918
4.58778	0.313	4.56657	0.357466	4.58265	0.244456	4.36971	0.205342	4.29889	0.423457		4.74301	0.01575	5.61552	0.02163		11.5776	0.14938
4.59488	0.313093	4.57435	0.357645	4.58972	0.244646	4.37663	0.205504	4.30609	0.423792		4.75101	0.01584	5.62344	0.0217		11.5953	0.14954
4.60198	0.313181	4.58215	0.357804	4.59791	0.244851	4.38384	0.205658	4.31286	0.424131		4.75899	0.01569	5.63364	0.02201		11.613	0.14972
4.60958	0.313301	4.58985	0.357987	4.60561	0.24503	4.39084	0.20581	4.32013	0.424484		4.76664	0.0159	5.64232	0.02156		11.6307	0.14988
4.61739	0.313385	4.59693	0.358179	4.61268	0.245224	4.39802	0.205971	4.32708	0.424807		4.7739	0.01582	5.65089	0.02194		11.6486	0.15004
4.6249	0.313502	4.60401	0.358366	4.61975	0.245403	4.40503	0.206118	4.33404	0.42517		4.78133	0.0165	5.66011	0.02162		11.6665	0.15023
4.63201	0.313599	4.61144	0.358571	4.6272	0.245586	4.41212	0.206278	4.34113	0.425497		4.78931	0.01609	5.66955	0.02219		11.6877	0.1504
4.63944	0.313693	4.61923	0.358764	4.63498	0.245771	4.41924	0.206438	4.34793	0.425835		4.79724	0.01569	5.67899	0.02194		11.7092	0.15061
4.64726	0.313814	4.62702	0.358985	4.64277	0.245932	4.42624	0.206596	4.35531	0.426175		4.8045	0.01578	5.68735	0.02194		11.7289	0.15079
4.65507	0.313909	4.63481	0.359189	4.64986	0.246109	4.43354	0.206764	4.36207	0.426503		4.81176	0.0155	5.69603	0.02204		11.7466	0.15098
4.66231	0.314038	4.64148	0.359403	4.65694	0.246271	4.44046	0.20692	4.36922	0.426856		4.81952	0.01579	5.70547	0.02189		11.7643	0.15117
4.66942	0.314142	4.64905	0.359633	4.66439	0.246449	4.44757	0.207093	4.3762	0.427178		4.82752	0.01626	5.71501	0.02213		11.7819	0.15137
4.67672	0.314261	4.65671	0.359842	4.67218	0.246615	4.45471	0.207249	4.38307	0.42753		4.83551	0.01593	5.72445	0.02245		11.7998	0.15156
4.68453	0.314381	4.66362	0.360087	4.67995	0.246777	4.46164	0.207419	4.39036	0.427851		4.84297	0.01586	5.73303	0.02256		11.8175	0.15172
4.69234	0.31449	4.67188	0.360312	4.68745	0.246951	4.46882	0.207585	4.39724	0.428178		4.85024	0.01638	5.7416	0.02275		11.8352	0.15191
4.69957	0.314624	4.67867	0.36055	4.69453	0.24711	4.47585	0.207758	4.40435	0.428519		4.85773	0.01623	5.75028	0.02239		11.8529	0.15207
4.70667	0.314733	4.68657	0.360785	4.7016	0.247282	4.48301	0.207938	4.41126	0.428826		4.86571	0.01599	5.75993	0.02249		11.8728	0.15226
4.71401	0.314856	4.69398	0.361008	4.70968	0.247442	4.49003	0.208099	4.41832	0.429175		4.87358	0.01631	5.76948	0.02221		11.894	0.15243
4.72237	0.314983	4.70106	0.361246	4.717	0.247603	4.49711	0.208283	4.42544	0.429492		4.88084	0.01599	5.77751	0.02214		11.9146	0.1526
4.72924	0.315121	4.70832	0.361476	4.72408	0.247778	4.50424	0.208449	4.43226	0.429812		4.8881	0.01643	5.78684	0.02211		11.9323	0.15281
4.7367	0.315262	4.71611	0.361741	4.73126	0.247939	4.51125	0.208622	4.43954	0.430146		4.89646	0.0164	5.79628	0.02263		11.95	0.15296
4.74473	0.315388	4.7239	0.361973	4.73904	0.248129	4.51854	0.208795	4.44637	0.430451		4.90394	0.01586	5.80572	0.02241		11.9679	0.15314
4.75184	0.315531	4.7311	0.362225	4.74683	0.24829	4.5254	0.208954	4.45349	0.430788		4.91121	0.01659	5.81375	0.02259		11.9856	0.15332
4.75894	0.315651	4.73818	0.362477	4.75434	0.248463	4.53259	0.209132	4.46049	0.431082		4.91919	0.01622	5.82297	0.02316		12.0032	0.15348
4.76664	0.315798	4.7455	0.362714	4.76143	0.248639	4.53976	0.209297	4.46749	0.431406		4.92694	0.01628	5.83263	0.02245		12.0209	0.15365
4.77446	0.315944	4.75368	0.36298	4.76854	0.248807	4.54658	0.209473	4.47458	0.431706		4.9342	0.01598	5.84077	0.0226		12.0417	0.15382
4.78196	0.316082	4.76076	0.363228	4.77632	0.248992	4.55384	0.209645	4.48149	0.432002		4.94146	0.01615	5.85021	0.02245		12.063	0.154
4.78906	0.316241	4.76785	0.363493	4.7841	0.249156	4.56078	0.209812	4.48864	0.432317		4.9501	0.01628	5.85964	0.02259		12.0824	0.15416
4.79655	0.316368	4.77553	0.363748	4.79121	0.249345	4.56803	0.209988	4.49558	0.432595		4.95777	0.01633	5.86887	0.02293		12.1001	0.15434
4.80436	0.316524	4.78332	0.364002	4.79829	0.249524	4.57501	0.210153	4.50263	0.432915		4.96503	0.0166	5.87744	0.02292		12.1178	0.15455
4.81209	0.316671	4.79112	0.364269	4.80544	0.249705	4.58214	0.210334	4.50975	0.433196		4.97228	0.01576	5.88601	0.02278		12.1357	0.15473
4.8192	0.316813	4.79846	0.364517	4.81365	0.24989	4.58925	0.210499	4.51658	0.433489		4.97956	0.01648	5.89523	0.02292		12.1534	0.15495
4.8263	0.316973	4.80555	0.364792	4.82124	0.250067	4.59613	0.210667	4.52386	0.433782		4.98828	0.01634	5.90478	0.02302		12.1711	0.15515
4.83359	0.317117	4.81263	0.36505	4.82812	0.250264	4.60347	0.210845	4.53074	0.434057		4.99558	0.01653	5.91422	0.02329		12.1887	0.15536
4.84141	0.317281	4.82016	0.36531	4.8359	0.250452	4.61041	0.211	4.53771	0.434358		5.00279	0.01625	5.9229	0.02312		12.2089	0.15556
4.84923	0.317424	4.82853	0.365586	4.84368	0.250645	4.61756	0.211173	4.54479	0.434626		5.01077	0.01612	5.93147	0.02291		12.2304	0.15576
4.85664	0.317581	4.83561	0.365838	4.85105	0.250836	4.62464	0.211327	4.55175	0.434911		5.01876	0.01662	5.94015	0.02327		12.2505	0.15598
4.86374	0.317731	4.84269	0.366111	4.85813	0.251014	4.6316	0.211488	4.55891	0.435181		5.02664	0.0158	5.94894	0.02297		12.2684	0.15618
4.87096	0.317884	4.84977	0.366366	4.86524	0.25121	4.63884	0.211644	4.56583	0.435443		5.0339	0.01628	5.95914	0.02336		12.2861	0.15642
4.87878	0.318052	4.85735	0.366636	4.87302	0.251395	4.64575	0.211794	4.57291	0.435735		5.04117	0.01638	5.96771	0.02263		12.3038	0.15663
4.88659	0.318194	4.86513	0.366906	4.8808	0.25159	4.65304	0.211947	4.57981	0.435996		5.04844	0.01619	5.97661	0.02271		12.3214	0.15685
4.89385	0.318357	4.87272	0.367164	4.88814	0.251774	4.66003	0.212092	4.58699	0.436282		5.05642	0.0161	5.98605	0.0228		12.3393	0.15707
4.90095	0.318516	4.87979	0.367447	4.89522	0.251957	4.66706	0.212251	4.59399	0.436531		5.06441	0.01633	5.99462	0.02358		12.357	0.15729
4.90829	0.318665	4.88688	0.367707	4.90266	0.252144	4.6743	0.212396	4.60096	0.436794		5.07199	0.01623	6.00384	0.02319		12.3747	0.1575
4.91667	0.31883	4.89463	0.36799	4.91045	0.252313	4.68117	0.212546	4.60815	0.437059		5.07925	0.0162	6.01339	0.02322		12.3957	0.15769
4.92388	0.318977	4.90242	0.368245	4.91803	0.252509	4.68845	0.212699	4.61494	0.437292		5.08668	0.01642	6.02196	0.02323		12.417	0.15791
4.93098	0.31914	4.9102	0.368514	4.9251	0.252674	4.69539	0.212834	4.62222	0.437561		5.09467	0.01703	6.03053	0.02314		12.4374	0.1581
4.93809	0.319285	4.91745	0.368784	4.93217	0.25286	4.70252	0.212996	4.62912	0.437797		5.10265	0.01656	6.03997	0.02361		12.4552	0.15828
4.94576	0.319451	4.92453	0.369035	4.94015	0.253047	4.70967	0.213135	4.63604	0.438055		5.11025	0.01677	6.04963	0.0234		12.4729	0.15849
4.95399	0.319612	4.93194	0.369308	4.94783	0.253209	4.71659	0.213288	4.64328	0.438301		5.1175	0.01652	6.05831	0.02339		12.4906	0.15868
4.96119	0.31976	4.94013	0.369555	4.95491	0.253391	4.72376	0.21343	4.64995	0.438542		5.12478	0.01655	6.06688	0.02375		12.5083	0.15888
4.96829	0.319927	4.94734	0.369821	4.96198	0.253553	4.73076	0.213566	4.65729	0.438779		5.1331	0.01619	6.07545	0.02359		12.5262	0.15907
4.97592	0.320068	4.95442	0.370073	4.9694	0.253735	4.73792	0.213719	4.66417	0.439012		5.14088	0.01622	6.08478	0.02318		12.5439	0.15925
4.98373	0.320233	4.96151	0.370319	4.97719	0.253902	4.74497	0.21386	4.67121	0.439243		5.14946	0.01726	6.09422	0.02345		12.5615	0.15943
4.9912	0.320387	4.96909	0.370576	4.98497	0.254068	4.75206	0.214016	4.67826	0.439469		5.15567	0.01677	6.10377	0.02395		12.5792	0.15958
4.99831	0.320532	4.97687	0.370804	4.99233	0.254233	4.75921	0.214155	4.68522	0.439701		5.16343	0.01728	6.11256	0.02346		12.5998	0.15976
5.00561	0.320692	4.98468	0.371053	4.99939	0.254394	4.76619	0.214295	4.69239	0.439928		5.17163	0.01683	6.12113	0.02375		12.6211	0.1599
5.01342	0.320838	4.99194	0.371285	5.00662	0.254569	4.77356	0.214444	4.6992	0.440153		5.1789	0.01721	6.13024	0.02432		12.6419	0.16007
5.02124	0.320999	4.99901	0.371517	5.01493	0.254733	4.78037	0.214575	4.70645	0.440378		5.18621	0.01657	6.13968	0.02388		12.6595	0.16022
5.0287	0.321144	5.00644	0.37177	5.022	0.254894	4.78759	0.214731	4.71344	0.440596		5.1942	0.01701	6.14912	0.02378		12.6775	0.16034
5.03579	0.321296	5.0146	0.371987	5.02908	0.255061	4.79462	0.214868	4.72037	0.440818		5.20191	0.01702	6.1578	0.02365		12.6951	0.1605
5.04322	0.321449	5.02126	0.372228	5.0363	0.255219	4.80157	0.21502	4.72752	0.441042		5.20917	0.01685	6.16637	0.02367		12.7128	0.1606
5.05102	0.32159	5.02891	0.372455	5.04408	0.255399	4.80879	0.215161	4.73434	0.441259		5.21643	0.01652	6.1757	0.02359		12.7305	0.16076
5.05813	0.32175	5.0367	0.372689	5.05187	0.255557	4.81578	0.215302	4.73571	0.441487		5.22491	0.01729	6.18449	0.02379		12.7482	0.1609
5.06523	0.321886	5.04443	0.372921	5.05942	0.255721	4.82292	0.215459	4.74155	0.441699		5.23254	0.01702	6.19382	0.02374		12.7676	0.16103
5.07288	0.322037	5.05152	0.37314	5.06649	0.255886	4.82996	0.215605	4.74846	0.441915		5.2395	0.01705	6.20326	0.02398		12.7889	0.16118
5.08069	0.32218	5.05863	0.373383	5.07357	0.256054	4.83703	0.215763	4.75552	0.442131		5.24749	0.01656	6.21129	0.0238		12.8101	0.16132
5.08816	0.322328	5.06642	0.373593	5.08119	0.256228	4.84419	0.215906	4.76253	0.442345		5.25547	0.01681	6.22073	0.02393		12.828	0.16146
5.09526	0.322485	5.07422	0.373837	5.08896	0.256393	4.85114	0.216051	4.76948	0.442563		5.26334	0.01688	6.23017	0.02418		12.8459	0.16156
5.10334	0.322613	5.08086	0.374054	5.09675	0.256579	4.85851	0.216203	4.77662	0.442785		5.2706	0.01733	6.23972	0.02449		12.8636	0.16171
5.11044	0.322764	5.08861	0.374273	5.10401	0.256736	4.8654	0.216349	4.78347	0.443		5.27786	0.01715	6.24807	0.02421		12.8813	0.16185
5.11796	0.3229	5.0964	0.374506	5.11108	0.256915	4.87255	0.216508	4.7907	0.443217		5.28523	0.01766	6.25665	0.0245		12.899	0.16198
5.12577	0.32304	5.10369	0.374715	5.11815	0.257089	4.87953	0.216643	4.79758	0.443424		5.29387	0.01771	6.26609	0.02466		12.9167	0.16213
5.13327	0.323183	5.11077	0.374957	5.12553	0.257255	4.88654	0.216795	4.80464	0.443632		5.30146	0.01673	6.27563	0.0245		12.9345	0.16226
5.14037	0.323303	5.11845	0.375168	5.13395	0.257451	4.89389	0.21694	4.81179	0.443842		5.30872	0.01681	6.28431	0.02443		12.9534	0.16242
5.14754	0.32345	5.12613	0.375393	5.1414	0.25762	4.90065	0.217081	4.81869	0.44405		5.31598	0.01739	6.29288	0.02487		12.9746	0.16255
5.15536	0.323579	5.13321	0.375608	5.14786	0.257813	4.90797	0.217236	4.82585	0.44428		5.32327	0.01659	6.30211	0.02442		12.9959	0.1627
5.16318	0.323723	5.1403	0.375819	5.15636	0.257991	4.91496	0.217371	4.83272	0.444472		5.33126	0.01772	6.31187	0.02432		13.0151	0.16286
5.17053	0.32385	5.14849	0.376052	5.16354	0.258169	4.92205	0.217521	4.83983	0.444704		5.33925	0.01793	6.32044	0.02442		13.0328	0.16303
5.17763	0.323972	5.15602	0.376264	5.17061	0.258362	4.9292	0.217651	4.84688	0.444894		5.34723	0.01729	6.32902	0.02428		13.0507	0.16319
5.18496	0.324119	5.16276	0.376504	5.17769	0.258542	4.93619	0.217794	4.85377	0.445102		5.35497	0.01696	6.3377	0.02429		13.0684	0.16334
5.19278	0.324242	5.17055	0.376727	5.18532	0.25874	4.94351	0.217943	4.86102	0.445302		5.36224	0.01732	6.34768	0.02454		13.086	0.16352
5.2006	0.32438	5.17835	0.37694	5.19349	0.258926	4.95038	0.21807	4.8678	0.44549		5.3695	0.01714	6.35679	0.02452		13.1037	0.16366
5.20785	0.324495	5.18544	0.377168	5.19994	0.25912	4.95753	0.21822	4.875	0.445701		5.37676	0.01794	6.36536	0.02499		13.1216	0.16381
5.21496	0.324621	5.19252	0.377374	5.20762	0.259317	4.96461	0.218352	4.88193	0.445873		5.38464	0.01803	6.37415	0.02481		13.1395	0.164
5.22221	0.324748	5.20002	0.377607	5.2154	0.259502	4.97148	0.218496	4.88894	0.446067		5.39327	0.01714	6.38359	0.02443		13.1608	0.16415
5.23002	0.324859	5.20781	0.377819	5.22318	0.259702	4.97882	0.218626	4.89615	0.446251		5.4	0.01733	6.39303	0.02454		13.182	0.16433
5.23783	0.324998	5.21561	0.378048	5.23061	0.259878	4.98566	0.218769	4.90295	0.446429		5.40792	0.01768	6.40171	0.0251		13.2011	0.16448
5.24522	0.325106	5.22313	0.378268	5.23769	0.26008	4.99286	0.218909	4.91022	0.446623		5.41591	0.0181	6.41028	0.0255		13.219	0.16464
5.25187	0.325234	5.23021	0.378481	5.24476	0.260268	4.99999	0.219038	4.91697	0.446785		5.4228	0.01773	6.41983	0.02502		13.2366	0.16481
5.26039	0.325351	5.23737	0.378714	5.25218	0.260455	5.00701	0.219167	4.92417	0.44697		5.43138	0.01721	6.42927	0.02532		13.2543	0.16493
5.26725	0.325466	5.24517	0.378911	5.25996	0.260646	5.01414	0.219293	4.93117	0.44712		5.43847	0.01774	6.43827	0.02526		13.272	0.16511
5.2746	0.325585	5.25295	0.379139	5.26775	0.260824	5.02116	0.219421	4.93811	0.447289		5.44632	0.01826	6.44685	0.02541		13.2899	0.16527
5.28263	0.325675	5.26014	0.379335	5.27488	0.261023	5.02836	0.21955	4.9453	0.447453		5.45418	0.01759	6.45574	0.02492		13.3076	0.16547
5.28974	0.325809	5.26723	0.37955	5.28195	0.26119	5.0353	0.219677	4.95218	0.447595		5.46144	0.01766	6.46518	0.02529		13.3275	0.16564
5.29739	0.325909	5.27471	0.379767	5.28951	0.261377	5.0425	0.219804	4.95931	0.447772		5.46871	0.01738	6.47462	0.02549		13.3487	0.16582
5.30496	0.326018	5.2825	0.379967	5.29728	0.26156	5.04969	0.21994	4.96618	0.447897		5.47632	0.0176	6.48287	0.02519		13.3698	0.16602
5.31206	0.326125	5.29018	0.380189	5.30497	0.261726	5.05653	0.220078	4.97327	0.448061		5.48431	0.01737	6.49155	0.02534		13.3874	0.16622
5.31917	0.326216	5.29727	0.380379	5.31204	0.261908	5.06382	0.220206	4.98043	0.448205		5.49223	0.01716	6.50164	0.02551		13.4054	0.16641
5.32695	0.326335	5.30435	0.380588	5.31911	0.262066	5.07078	0.220334	4.98729	0.44834		5.49949	0.0177	6.51032	0.02563		13.423	0.16659
5.33477	0.326421	5.3121	0.380794	5.32667	0.262251	5.07173	0.220464	4.99437	0.448488		5.50676	0.01775	6.51889	0.02536		13.4407	0.16678
5.34211	0.326532	5.31993	0.380992	5.33476	0.262413	5.07788	0.220597	5.00137	0.448596		5.51485	0.01762	6.52746	0.02538		13.4584	0.16699
5.34921	0.326629	5.32701	0.381208	5.34183	0.262583	5.08495	0.220728	5.00843	0.448749		5.52281	0.01769	6.53766	0.02557		13.4761	0.16717
5.35686	0.326728	5.33409	0.38139	5.34896	0.262761	5.09191	0.220862	5.01545	0.448857		5.53008	0.01762	6.54667	0.02563		13.4942	0.16738
5.36468	0.326836	5.34159	0.381595	5.35674	0.262917	5.09916	0.220997	5.02237	0.448986		5.53779	0.01712	6.5548	0.02587		13.5154	0.16758
5.37245	0.326922	5.34938	0.381783	5.36452	0.263093	5.10615	0.221125	5.02971	0.44911		5.54567	0.01774	6.56424	0.02551		13.5367	0.1678
5.37955	0.327035	5.35717	0.381977	5.37183	0.263248	5.11333	0.221265	5.03633	0.449212		5.55293	0.01742	6.57368	0.02518		13.5551	0.16801
5.38666	0.327118	5.3643	0.382183	5.37891	0.263401	5.12033	0.221403	5.04358	0.449346		5.56023	0.01762	6.58312	0.02571		13.5727	0.16823
5.39389	0.327218	5.37139	0.382355	5.38617	0.263557	5.12751	0.221535	5.05055	0.449436		5.56822	0.01768	6.5918	0.02559		13.5904	0.16845
5.40216	0.327316	5.37884	0.382551	5.39395	0.263714	5.13459	0.221669	5.05756	0.449561		5.57621	0.01756	6.60037	0.02564		13.6083	0.16863
5.40948	0.3274	5.38715	0.382722	5.40174	0.26387	5.14152	0.221806	5.06468	0.449664		5.58388	0.01831	6.6096	0.02565		13.626	0.16887
5.41659	0.327511	5.39362	0.382911	5.40926	0.26403	5.14884	0.22195	5.07157	0.449751		5.59114	0.01769	6.61904	0.02572		13.6437	0.16907
5.42413	0.32759	5.40164	0.383092	5.41576	0.264194	5.15574	0.222083	5.07881	0.449861		5.59851	0.01785	6.62804	0.02539		13.6613	0.16927
5.43194	0.327689	5.40896	0.383265	5.42414	0.264347	5.16294	0.222231	5.08562	0.449936		5.6065	0.01751	6.63672	0.0258		13.6817	0.16946
5.4397	0.327779	5.41617	0.383446	5.43099	0.264507	5.16993	0.222359	5.09276	0.45004		5.61448	0.01784	6.64551	0.02565		13.703	0.16964
5.44681	0.327866	5.42406	0.383599	5.43831	0.264662	5.17693	0.22251	5.09966	0.450116		5.62196	0.01803	6.65495	0.02592		13.7235	0.16989
5.45405	0.32797	5.43115	0.383789	5.44608	0.264815	5.18412	0.222652	5.10671	0.450217		5.62936	0.01753	6.66406	0.02622		13.7412	0.17005
5.46187	0.328045	5.43901	0.383953	5.45379	0.264974	5.19117	0.222793	5.11384	0.450305		5.63735	0.01761	6.67274	0.02605		13.7591	0.17026
5.46917	0.328148	5.4467	0.384117	5.45387	0.265132	5.1985	0.222943	5.12066	0.450376		5.64504	0.01763	6.68131	0.02595		13.7768	0.17046
5.47626	0.32821	5.45379	0.384286	5.46107	0.265291	5.20531	0.223082	5.12788	0.450476		5.65231	0.01838	6.69065	0.02623		13.7945	0.17065
5.48354	0.3283	5.46087	0.384436	5.46815	0.265443	5.21248	0.223231	5.13481	0.450524		5.65957	0.01791	6.70008	0.02549		13.8122	0.17084
5.49202	0.328391	5.46827	0.384606	5.4755	0.265591	5.21952	0.223372	5.14181	0.45061		5.66806	0.01782	6.70952	0.02597		13.8301	0.17102
5.49946	0.328471	5.47607	0.384744	5.48329	0.265752	5.22652	0.22351	5.14892	0.450672		5.67554	0.01806	6.71799	0.0262		13.8477	0.17119
5.50616	0.328573	5.48385	0.384902	5.49106	0.265904	5.23387	0.223657	5.15585	0.450726		5.68279	0.01817	6.72645	0.02573		13.8683	0.17136
5.51327	0.328648	5.49127	0.385055	5.49817	0.266057	5.24071	0.223803	5.163	0.450799		5.69018	0.01783	6.73665	0.02572		13.8896	0.17155
5.52146	0.328745	5.49836	0.385195	5.50524	0.266207	5.24798	0.223955	5.16994	0.450852		5.69817	0.01755	6.74587	0.02592		13.91	0.17175
5.52931	0.328818	5.50544	0.385355	5.51293	0.266364	5.25494	0.224083	5.177	0.450933		5.70616	0.01797	6.7539	0.02606		13.9278	0.17191
5.53641	0.328893	5.51361	0.385485	5.52055	0.266516	5.262	0.224232	5.18401	0.450969		5.71363	0.01809	6.76312	0.0259		13.9455	0.1721
5.54372	0.328983	5.52039	0.385644	5.52763	0.266662	5.26909	0.224373	5.19102	0.451035		5.72115	0.01808	6.77256	0.02633		13.9632	0.17226
5.55154	0.329046	5.52879	0.385774	5.53471	0.266807	5.27614	0.22451	5.19812	0.451102		5.72913	0.01844	6.782	0.02671		13.9809	0.17241
5.55893	0.329126	5.53536	0.385909	5.54222	0.266954	5.28342	0.224661	5.20497	0.451145		5.73662	0.01832	6.79057	0.02609		13.9986	0.17256
5.56603	0.329186	5.54313	0.38605	5.55059	0.267095	5.2902	0.224787	5.21265	0.451222		5.74388	0.01803	6.79925	0.0268		14.0165	0.1727
5.57318	0.329264	5.55091	0.386166	5.55736	0.267253	5.29743	0.224938	5.21911	0.451262		5.7514	0.01811	6.80869	0.02647		14.0353	0.17284
5.581	0.329337	5.558	0.386317	5.56487	0.267403	5.30451	0.225073	5.22609	0.451331		5.75983	0.01805	6.81802	0.02647		14.0565	0.173
5.58881	0.329395	5.56509	0.386438	5.57296	0.267541	5.31151	0.225212	5.23322	0.451378		5.7671	0.01833	6.8266	0.02674		14.0778	0.17314
5.59663	0.329474	5.57262	0.38658	5.58003	0.267695	5.31879	0.225347	5.24009	0.451424		5.77435	0.01822	6.83517	0.02662		14.0963	0.17328
5.60375	0.329525	5.58042	0.386702	5.5871	0.26782	5.32564	0.225475	5.24733	0.451494		5.782	0.01824	6.84461	0.02632		14.114	0.17344
5.61085	0.329592	5.58821	0.386817	5.59437	0.267967	5.33289	0.225624	5.25425	0.45153		5.78999	0.01817	6.85405	0.02663		14.1317	0.1736
5.61799	0.329648	5.59496	0.386944	5.60216	0.268101	5.3399	0.225746	5.26128	0.451608		5.79798	0.01838	6.86229	0.02672		14.1496	0.17378
5.6258	0.329696	5.60204	0.387047	5.60994	0.268237	5.34698	0.225892	5.26826	0.451654		5.80527	0.0182	6.87238	0.02698		14.1673	0.17396
5.63362	0.329758	5.61036	0.387177	5.61756	0.268379	5.35422	0.226023	5.27524	0.451715		5.81252	0.01891	6.88095	0.02664		14.185	0.17412
5.6414	0.329786	5.61752	0.387272	5.62463	0.268504	5.36107	0.226157	5.28249	0.451773		5.81979	0.01812	6.88963	0.027		14.2026	0.1743
5.64803	0.329848	5.62439	0.387381	5.63171	0.268646	5.36834	0.226298	5.28927	0.451817		5.82837	0.0179	6.89831	0.02679		14.2035	0.17448
5.65629	0.329885	5.63288	0.387495	5.63973	0.268761	5.37526	0.22642	5.29646	0.451892		5.83625	0.01831	6.90775	0.02715		14.2226	0.17465
5.66365	0.329941	5.6404	0.387579	5.64702	0.268896	5.38247	0.226563	5.30345	0.451934		5.84351	0.01855	6.91763	0.02676		14.2438	0.17483
5.67076	0.32999	5.64749	0.38769	5.65409	0.26903	5.38951	0.226687	5.31031	0.452016		5.85077	0.01843	6.9262	0.02716		14.2651	0.175
5.67785	0.330024	5.65457	0.387776	5.66125	0.269155	5.39648	0.226814	5.31753	0.45208		5.85803	0.0186	6.93477	0.02721		14.2827	0.17517
5.68576	0.330075	5.66206	0.387876	5.66903	0.269291	5.40388	0.226946	5.32436	0.452144		5.86627	0.01767	6.94345	0.02715		14.3004	0.17537
5.69359	0.330095	5.66985	0.387968	5.67681	0.269405	5.41066	0.227068	5.33157	0.452226		5.87437	0.01852	6.95332	0.02761		14.3181	0.17555
5.7007	0.330134	5.67761	0.388046	5.68428	0.269543	5.4179	0.227202	5.33856	0.452281		5.88112	0.0188	6.96255	0.027		14.3358	0.17572
5.70814	0.330159	5.68469	0.388145	5.69135	0.269656	5.42492	0.227321	5.34562	0.452366		5.88911	0.01819	6.97101	0.02647		14.3537	0.1759
5.71595	0.330182	5.69178	0.388215	5.69846	0.26977	5.432	0.227464	5.35264	0.45243		5.8971	0.01877	6.98045	0.02743		14.3713	0.17608
5.72348	0.330216	5.69953	0.388305	5.70624	0.269888	5.43904	0.227589	5.35957	0.452512		5.9049	0.01793	6.98989	0.02732		14.389	0.17625
5.73015	0.330228	5.70732	0.38837	5.71402	0.27	5.44607	0.22771	5.36675	0.452597		5.91216	0.01845	6.99889	0.02715		14.4094	0.17643
5.73796	0.330263	5.71453	0.388443	5.7218	0.270121	5.45336	0.227844	5.37355	0.45266		5.91943	0.01826	7.00746	0.02727		14.4306	0.17662
5.74578	0.33027	5.72181	0.388522	5.72899	0.270227	5.46027	0.227962	5.38074	0.452752		5.92725	0.01892	7.01625	0.0278		14.4517	0.1768
5.75314	0.330288	5.7296	0.388571	5.73606	0.270353	5.46743	0.228094	5.38776	0.452813		5.93524	0.01882	7.0258	0.0272		14.4694	0.17698
5.76024	0.330302	5.73715	0.388645	5.74344	0.270462	5.4745	0.228211	5.3947	0.452897		5.94322	0.01844	7.03524	0.0273		14.487	0.17717
5.76752	0.3303	5.74423	0.388686	5.75123	0.270569	5.48149	0.228336	5.40189	0.452974		5.95024	0.01841	7.04403	0.02833		14.5049	0.17732
5.77534	0.330319	5.75131	0.388741	5.75894	0.270691	5.48877	0.228463	5.40872	0.453052		5.95766	0.01888	7.0526	0.028		14.5226	0.17752
5.78315	0.330312	5.75907	0.38878	5.76601	0.27079	5.4956	0.228579	5.41589	0.453145		5.96565	0.01869	7.06139	0.02767		14.5403	0.17769
5.79058	0.330321	5.76685	0.388818	5.77309	0.270917	5.50291	0.228712	5.42289	0.453214		5.97364	0.01845	7.07094	0.02735		14.558	0.17786
5.79768	0.330329	5.77444	0.388861	5.78076	0.27103	5.50989	0.228815	5.42987	0.45331		5.98157	0.01888	7.07907	0.02771		14.5759	0.17802
5.80489	0.330327	5.78153	0.388882	5.78854	0.271142	5.51696	0.228946	5.43691	0.453372		5.98831	0.01898	7.0896	0.02784		14.5936	0.17814
5.8127	0.33034	5.78861	0.388922	5.796	0.271258	5.52422	0.229066	5.44386	0.453448		5.99597	0.0184	7.09763	0.02752		14.6132	0.17829
5.82051	0.330329	5.79681	0.388935	5.80307	0.271367	5.53106	0.229184	5.45111	0.45353		6.00397	0.0187	7.10685	0.02763		14.6345	0.1784
5.82783	0.330348	5.80327	0.38896	5.81021	0.271491	5.53837	0.229306	5.45787	0.4536		6.01195	0.01871	7.11629	0.02794		14.6558	0.17855
5.83494	0.330335	5.81169	0.388983	5.81799	0.271591	5.54527	0.22942	5.46498	0.453699		6.01931	0.01853	7.12551	0.02813		14.6746	0.17867
5.84249	0.33034	5.8187	0.388989	5.82576	0.271708	5.55237	0.229551	5.47199	0.453759		6.02657	0.01853	7.13408	0.02836		14.6922	0.17881
5.8503	0.330342	5.82589	0.389018	5.8333	0.271816	5.55953	0.229664	5.47898	0.453848		6.03407	0.01908	7.14266	0.02746		14.7099	0.17894
5.85796	0.330325	5.83369	0.389015	5.84037	0.271923	5.56647	0.229797	5.4862	0.453922		6.04205	0.01822	7.15199	0.0277		14.7278	0.17907
5.86507	0.330323	5.84147	0.389023	5.84745	0.272045	5.5737	0.229925	5.49302	0.453988		6.05004	0.01876	7.16143	0.02751		14.7455	0.17923
5.87218	0.330298	5.84817	0.38903	5.85524	0.272146	5.58067	0.230039	5.50018	0.454081		6.05783	0.0189	7.17065	0.02772		14.7632	0.17933
5.87983	0.330307	5.85595	0.389026	5.86301	0.272271	5.58789	0.230184	5.50716	0.454144		6.06451	0.01883	7.17922	0.02819		14.7808	0.17946
5.88764	0.330297	5.86374	0.389032	5.87038	0.27237	5.59493	0.230297	5.51415	0.454239		6.07315	0.01845	7.1879	0.02774		14.8008	0.17961
5.89521	0.330288	5.87122	0.389011	5.87744	0.272483	5.60195	0.230432	5.52114	0.454295		6.07992	0.01845	7.19712	0.0277		14.822	0.17974
5.90231	0.330292	5.87831	0.389012	5.88468	0.2726	5.6091	0.230551	5.52813	0.454365		6.08787	0.0187	7.20656	0.02819		14.8422	0.1799
5.90941	0.330269	5.88577	0.389	5.89247	0.272703	5.61608	0.230677	5.53522	0.454439		6.09567	0.01862	7.216	0.02792		14.8598	0.18005
5.91748	0.330271	5.89357	0.388992	5.90024	0.272822	5.62335	0.230812	5.54223	0.454491		6.10293	0.01891	7.22479	0.02755		14.8775	0.18021
5.92532	0.330259	5.90105	0.388985	5.90733	0.27293	5.63009	0.230935	5.54929	0.454573		6.11019	0.01835	7.23347	0.0279		14.8954	0.18035
5.93188	0.330264	5.90813	0.388954	5.91441	0.273048	5.63744	0.231069	5.55628	0.454631		6.11791	0.01899	7.24204	0.02733		14.9131	0.1805
5.9397	0.330258	5.91522	0.38896	5.92215	0.273157	5.64449	0.231191	5.56319	0.45471		6.1259	0.0187	7.25137	0.02766		14.9308	0.18067
5.94752	0.330245	5.92361	0.388941	5.92984	0.273254	5.65145	0.231322	5.57051	0.454775		6.13389	0.01869	7.26081	0.02772		14.9484	0.18082
5.95521	0.330261	5.93008	0.388933	5.93692	0.273366	5.65879	0.231444	5.57731	0.454838		6.14127	0.01903	7.27014	0.02786		14.9664	0.18101
5.96232	0.330253	5.93813	0.388927	5.94399	0.273456	5.6655	0.231557	5.58461	0.454926		6.14854	0.01882	7.27871	0.02756		14.9876	0.18115
5.96942	0.330263	5.94568	0.388912	5.95152	0.273568	5.6729	0.231694	5.5915	0.454984		6.15611	0.01872	7.28729	0.02819		15.0089	0.18133
5.9776	0.330267	5.95276	0.38891	5.95931	0.273658	5.67986	0.231807	5.59847	0.455072		6.1641	0.01909	7.2964	0.02847		15.0297	0.18153
5.9849	0.330265	5.96009	0.388887	5.96709	0.273752	5.68698	0.231943	5.60564	0.455136		6.17209	0.01896	7.3066	0.02804		15.0449	0.18171
5.992	0.330282	5.96789	0.388891	5.97417	0.273854	5.69406	0.232067	5.61243	0.455211		6.18007	0.01909	7.31484	0.02854		15.0597	0.18192
5.99974	0.330282	5.97568	0.388877	5.98124	0.273934	5.70102	0.232191	5.61961	0.455294		6.18742	0.0187	7.32396	0.02813		15.0807	0.18211
6.00748	0.330312	5.98235	0.388876	5.98876	0.274031	5.70829	0.23232	5.6265	0.455361		6.19468	0.01893	7.3334	0.02838		15.102	0.18233
6.01459	0.330315	5.99011	0.388876	5.99714	0.274111	5.7152	0.232433	5.63353	0.455452		6.20193	0.01892	7.34219	0.02868		15.1223	0.18253
6.02169	0.33034	5.99787	0.388859	6.00356	0.274197	5.72239	0.232566	5.64055	0.455506		6.20955	0.01837	7.35076	0.02836		15.1402	0.18275
6.02925	0.330362	6.00496	0.388867	6.01175	0.27428	5.72942	0.232672	5.64756	0.4556		6.21754	0.01891	7.35944	0.02873		15.1579	0.18296
6.03707	0.33037	6.01241	0.388857	6.01888	0.274354	5.73646	0.23279	5.65474	0.455674		6.22553	0.01881	7.36964	0.02847		15.1756	0.18315
6.04488	0.330403	6.0202	0.388865	6.02614	0.274444	5.74374	0.232903	5.66157	0.45575		6.23352	0.0185	7.37799	0.02864		15.1932	0.18337
6.05201	0.330426	6.02777	0.388866	6.0343	0.274512	5.75056	0.233003	5.66881	0.455848		6.24085	0.0194	7.38689	0.02835		15.2111	0.18357
6.05911	0.33047	6.03486	0.388863	6.04138	0.274596	5.75788	0.233129	5.67573	0.455913		6.24811	0.01872	7.39633	0.02835		15.2288	0.1838
6.067	0.330493	6.04195	0.388875	6.04845	0.274666	5.76481	0.233229	5.6828	0.45602		6.25537	0.01882	7.40577	0.02852		15.2481	0.18404
6.07419	0.330522	6.05025	0.388869	6.05553	0.274745	5.77175	0.233352	5.68983	0.456098		6.26326	0.0192	7.41456	0.02868		15.2707	0.18423
6.08188	0.330566	6.05697	0.388886	6.06365	0.274823	5.77909	0.233455	5.69671	0.456191		6.27125	0.01879	7.42313	0.02882		15.285	0.18445
6.0895	0.330595	6.06474	0.388885	6.07144	0.274881	5.78603	0.233566	5.70397	0.456292		6.27923	0.01886	7.43224	0.02844		15.302	0.18465
6.09661	0.330664	6.07254	0.388885	6.07799	0.274963	5.79327	0.233682	5.71078	0.456377		6.28621	0.0191	7.44168	0.02912		15.3217	0.18488
6.10404	0.330704	6.07962	0.388904	6.08622	0.275028	5.80017	0.233781	5.71784	0.456492		6.2942	0.019	7.45101	0.02866		15.3461	0.1851
6.11186	0.330751	6.08671	0.388901	6.0933	0.275102	5.80746	0.233899	5.72485	0.456579		6.30191	0.01886	7.45958	0.02867		15.364	0.18532
6.11967	0.330797	6.09427	0.388928	6.10069	0.275169	5.81448	0.233998	5.73187	0.456696		6.30917	0.01928	7.46826	0.02883		15.3819	0.18557
6.12689	0.330842	6.10234	0.388923	6.10821	0.275228	5.82144	0.234106	5.73899	0.456802		6.31644	0.01936	7.47792	0.02838		15.3996	0.18576
6.134	0.330919	6.10942	0.388941	6.11537	0.275313	5.82877	0.234213	5.74591	0.456899		6.32432	0.01872	7.48725	0.02945		15.4172	0.186
6.14111	0.330965	6.11651	0.38896	6.12315	0.275376	5.8355	0.234321	5.75301	0.457023		6.33231	0.01973	7.49582	0.02881		15.4349	0.18622
6.14882	0.331034	6.12365	0.388965	6.13074	0.27546	5.84284	0.234445	5.75997	0.457109		6.34015	0.01929	7.50439	0.02829		15.4526	0.18646
6.15663	0.331099	6.13145	0.388992	6.13781	0.275527	5.84987	0.23455	5.76709	0.457245		6.34742	0.01887	7.51351	0.02892		15.4705	0.18669
6.16417	0.331154	6.13924	0.388999	6.14488	0.275589	5.85693	0.234673	5.77418	0.457353		6.35468	0.01905	7.52338	0.02849		15.4884	0.18689
6.17126	0.331222	6.14703	0.389033	6.15293	0.275662	5.86405	0.234782	5.78094	0.457478		6.36316	0.01915	7.53152	0.02858		15.5097	0.18714
6.17903	0.331274	6.15401	0.389047	6.16083	0.275717	5.87103	0.234892	5.78824	0.457605		6.37063	0.01939	7.54074	0.02861		15.5309	0.18737
6.18685	0.331352	6.16062	0.38907	6.16736	0.275798	5.87828	0.235011	5.79498	0.457717		6.37789	0.01914	7.55018	0.02869		15.5508	0.18761
6.19414	0.331406	6.16941	0.389099	6.17514	0.275855	5.8852	0.235119	5.80222	0.457862		6.38516	0.0192	7.55962	0.02878		15.5685	0.18784
6.20124	0.331476	6.17699	0.389123	6.18293	0.27593	5.89242	0.23525	5.80923	0.457975		6.39306	0.01961	7.56819	0.02832		15.5862	0.18804
6.2088	0.331542	6.18407	0.389172	6.1902	0.276003	5.89946	0.235354	5.81612	0.458129		6.40104	0.01881	7.57687	0.02919		15.6041	0.18826
6.21645	0.331598	6.19115	0.389197	6.19728	0.276062	5.90638	0.235479	5.82339	0.458261		6.40896	0.01943	7.5862	0.02928		15.6218	0.18845
6.22356	0.331686	6.19823	0.389239	6.20461	0.276143	5.91374	0.2356	5.83007	0.458399		6.41622	0.0188	7.59543	0.02931		15.6394	0.18868
6.23119	0.331749	6.20641	0.389281	6.2126	0.276197	5.92056	0.235716	5.83733	0.458557		6.42349	0.01934	7.604	0.02902		15.6571	0.18889
6.23901	0.331831	6.21357	0.389324	6.21967	0.276271	5.92788	0.235848	5.84421	0.458681		6.43144	0.01979	7.61268	0.02934		15.675	0.1891
6.24659	0.331898	6.22109	0.38939	6.22674	0.276331	5.93476	0.235962	5.85137	0.458846		6.43972	0.01929	7.62201	0.0291		15.6963	0.18931
6.25369	0.331971	6.22881	0.389429	6.23435	0.276397	5.9419	0.236084	5.85851	0.458978		6.44635	0.01872	7.63166	0.0294		15.7178	0.18948
6.26079	0.33206	6.23589	0.389499	6.24254	0.276463	5.94908	0.236196	5.86524	0.459121		6.45426	0.01936	7.64034	0.02924		15.7374	0.18969
6.2691	0.332128	6.24348	0.389557	6.2501	0.276519	5.95587	0.236316	5.87247	0.459289		6.46225	0.01938	7.64935	0.02924		15.7553	0.18988
6.27558	0.332219	6.25123	0.389623	6.25665	0.276601	5.96329	0.236439	5.87933	0.459431		6.47024	0.01951	7.65879	0.02927		15.773	0.19007
6.2834	0.332277	6.25832	0.389706	6.26496	0.276655	5.97018	0.236548	5.88657	0.459607		6.47754	0.01924	7.6679	0.02914		15.7907	0.19024
6.29122	0.332355	6.2654	0.389768	6.27205	0.276723	5.97735	0.236675	5.89354	0.459748		6.48481	0.01985	7.67767	0.0295		15.8084	0.19041
6.29903	0.332438	6.27311	0.389865	6.27912	0.276792	5.98443	0.236782	5.90051	0.459926		6.4924	0.01928	7.68548	0.02904		15.8261	0.1906
6.30593	0.332511	6.28127	0.38994	6.2862	0.276846	5.9914	0.236901	5.90771	0.460083		6.50039	0.01942	7.69438	0.02907		15.8439	0.19075
6.3131	0.332601	6.28835	0.390036	6.29439	0.276917	5.99868	0.23702	5.91452	0.460235		6.50838	0.01961	7.70382	0.02922		15.8616	0.19097
6.32146	0.332662	6.29544	0.39013	6.30176	0.276966	6.00555	0.237121	5.92173	0.460427		6.51531	0.01958	7.71326	0.02942		15.8827	0.19111
6.32789	0.332748	6.30252	0.39022	6.30884	0.277035	6.01274	0.23724	5.92856	0.460581		6.52285	0.01924	7.72194	0.02925		15.9039	0.19131
6.33637	0.33283	6.31061	0.390333	6.31639	0.27709	6.01982	0.237334	5.93565	0.460775		6.53129	0.01933	7.73062	0.02962		15.9247	0.19149
6.34336	0.332909	6.31805	0.390424	6.32417	0.277142	6.02688	0.237446	5.94276	0.460936		6.53859	0.01958	7.73984	0.02937		15.9426	0.19165
6.35043	0.332998	6.32501	0.390547	6.33154	0.277215	6.03402	0.237546	5.94948	0.461114		6.54585	0.01929	7.74928	0.02953		15.9603	0.19184
6.35824	0.333077	6.3328	0.390651	6.33861	0.277263	6.041	0.237647	5.95684	0.461297		6.55314	0.01943	7.75828	0.02959		15.978	0.19198
6.36606	0.333171	6.34059	0.390769	6.34599	0.277334	6.04821	0.237754	5.96364	0.461471		6.56113	0.01968	7.76686	0.02999		15.9957	0.19217
6.37345	0.333239	6.34818	0.390901	6.35414	0.277385	6.05509	0.23784	5.97082	0.461669		6.56912	0.01946	7.77554	0.02941		16.0136	0.19235
6.38055	0.333325	6.35526	0.391022	6.36121	0.277443	6.06237	0.237949	5.97779	0.46183		6.5771	0.01977	7.78497	0.02949		16.0312	0.19252
6.38779	0.333416	6.36235	0.391164	6.36829	0.277497	6.06942	0.238034	5.98472	0.462026		6.58471	0.01942	7.79441	0.02955		16.0489	0.19272
6.3956	0.333493	6.37064	0.391288	6.37541	0.277545	6.07635	0.238133	5.99176	0.462206		6.59198	0.01971	7.80385	0.02955		16.0666	0.19291
6.40342	0.333592	6.37781	0.391426	6.3832	0.277603	6.08372	0.238237	5.99879	0.462381		6.59944	0.01954	7.81243	0.0297		16.0879	0.19313
6.41112	0.333657	6.3849	0.391567	6.39098	0.277645	6.09054	0.238325	6.00592	0.462569		6.60743	0.01933	7.821	0.02993		16.1091	0.19329
6.41763	0.333747	6.39197	0.3917	6.39876	0.277708	6.09779	0.238424	6.01279	0.462727		6.61517	0.02014	7.82989	0.02942		16.1288	0.19347
6.42566	0.333825	6.40001	0.391853	6.40592	0.277755	6.10477	0.238508	6.02001	0.462925		6.62243	0.0198	7.83977	0.02968		16.1429	0.19367
6.43282	0.333911	6.40778	0.391978	6.41299	0.27781	6.11185	0.238598	6.02693	0.463092		6.62969	0.02005	7.84845	0.03003		16.1604	0.19384
6.44036	0.334002	6.41449	0.392141	6.42049	0.277871	6.11899	0.238677	6.03393	0.463283		6.63752	0.01929	7.85702	0.02977		16.1794	0.19405
6.44813	0.334077	6.42277	0.392286	6.42834	0.277914	6.12599	0.238759	6.04112	0.463472		6.64551	0.01939	7.86646	0.03025		16.2006	0.19424
6.45504	0.334171	6.42986	0.39243	6.43541	0.277977	6.13321	0.238841	6.04801	0.46364		6.65349	0.01929	7.87557	0.02971		16.2219	0.19441
6.46285	0.334236	6.43702	0.392593	6.443	0.278018	6.14012	0.238912	6.05518	0.463839		6.6611	0.01993	7.88414	0.02998		16.2414	0.1946
6.47067	0.334323	6.4448	0.392733	6.45079	0.278076	6.14732	0.238992	6.06204	0.464011		6.66786	0.01989	7.89358	0.03004		16.259	0.19479
6.47799	0.334406	6.45212	0.392899	6.45802	0.278125	6.15447	0.239058	6.06904	0.464212		6.67584	0.0198	7.90302	0.03008		16.2769	0.19501
6.48509	0.334476	6.45921	0.393044	6.4651	0.278168	6.16138	0.23914	6.07616	0.464394		6.68383	0.02002	7.91246	0.02996		16.2946	0.19517
6.49232	0.334577	6.46632	0.393207	6.47267	0.278225	6.16869	0.239214	6.08305	0.464575		6.69161	0.02001	7.92006	0.03027		16.3123	0.19538
6.50046	0.334649	6.47465	0.39336	6.48066	0.278264	6.17559	0.239281	6.09026	0.464784		6.69887	0.01926	7.92993	0.03001		16.33	0.19555
6.50757	0.334746	6.4822	0.393509	6.48716	0.27832	6.18281	0.239368	6.09715	0.464948		6.70612	0.01995	7.93904	0.0299		16.3479	0.19575
6.51504	0.334828	6.48928	0.393687	6.49551	0.27836	6.18977	0.239434	6.10413	0.465159		6.71461	0.02014	7.94772	0.03056		16.3655	0.19592
6.52285	0.334907	6.49636	0.393833	6.50281	0.278402	6.1968	0.23952	6.11131	0.465335		6.72188	0.01993	7.9563	0.03019		16.3839	0.19608
6.53048	0.334994	6.50387	0.394017	6.50989	0.278464	6.20407	0.239586	6.11819	0.465524		6.72914	0.02014	7.96617	0.02997		16.4052	0.19629
6.53758	0.335073	6.51167	0.394173	6.51697	0.278502	6.21095	0.239657	6.12538	0.465719		6.73652	0.02003	7.9755	0.03006		16.4264	0.19646
6.54469	0.335168	6.51946	0.394339	6.52459	0.278562	6.21817	0.239736	6.13222	0.465901		6.7445	0.01994	7.98407	0.03046		16.4459	0.19664
6.55283	0.335245	6.52704	0.39451	6.53238	0.278602	6.22525	0.239793	6.13939	0.466113		6.7525	0.01996	7.99275	0.0298		16.4636	0.19682
6.56007	0.335342	6.53412	0.394658	6.53998	0.278654	6.23228	0.239879	6.14641	0.466293		6.76004	0.0196	8.00143	0.0305		16.4812	0.19698
6.56741	0.335431	6.54121	0.394829	6.54705	0.278714	6.23936	0.239931	6.15338	0.466509		6.76731	0.01988	8.01087	0.03081		16.4991	0.19717
6.57522	0.335508	6.54893	0.394974	6.55422	0.278759	6.24636	0.240001	6.16055	0.466703		6.77471	0.0203	8.02031	0.03078		16.5168	0.19734
6.58248	0.335609	6.55672	0.395144	6.56199	0.278825	6.25366	0.240071	6.16733	0.466902		6.7827	0.02032	8.02964	0.03077		16.5345	0.19754
6.58959	0.335691	6.56404	0.395308	6.56978	0.278881	6.26054	0.240122	6.17453	0.467121		6.79068	0.02039	8.03821	0.02999		16.5522	0.19771
6.59677	0.335798	6.5709	0.395458	6.57686	0.278952	6.26781	0.240193	6.18142	0.467317		6.79867	0.02017	8.04679	0.03074		16.5701	0.19793
6.6051	0.335887	6.5787	0.39562	6.58426	0.279001	6.27479	0.240243	6.18848	0.467552		6.80595	0.02087	8.0559	0.03015		16.5904	0.19812
6.61221	0.335979	6.58649	0.395779	6.59204	0.279064	6.28183	0.240314	6.19556	0.467764		6.81322	0.02057	8.0661	0.03041		16.6117	0.1983
6.61958	0.336077	6.59391	0.395929	6.59958	0.279124	6.28898	0.24038	6.20242	0.467982		6.82089	0.02016	8.07413	0.03046		16.633	0.19853
6.62748	0.336164	6.60099	0.396081	6.60666	0.27917	6.29592	0.240446	6.2096	0.468206		6.82889	0.02001	8.08313	0.03074		16.6488	0.19872
6.63458	0.336271	6.60808	0.396232	6.61389	0.279241	6.30318	0.240521	6.21659	0.468423		6.83688	0.02012	8.09257	0.03088		16.6632	0.19894
6.64169	0.336364	6.61584	0.396392	6.62168	0.279293	6.31009	0.240574	6.22363	0.468669		6.84457	0.02018	8.1019	0.03043		16.6831	0.19917
6.64966	0.336471	6.62363	0.396543	6.62933	0.27936	6.31729	0.240646	6.2306	0.468891		6.85127	0.0203	8.11047	0.03075		16.7043	0.19939
6.65746	0.336567	6.63103	0.396698	6.6364	0.279417	6.32436	0.240704	6.23755	0.469129		6.85949	0.02073	8.11915	0.03044		16.7256	0.19964
6.66457	0.336663	6.63812	0.396851	6.64347	0.279474	6.33138	0.240767	6.24474	0.469358		6.86688	0.02063	8.12892	0.03039		16.7439	0.19985
6.67167	0.336779	6.64522	0.397	6.65113	0.279542	6.3387	0.240828	6.25166	0.469583		6.87422	0.0209	8.13727	0.03069		16.7616	0.2001
6.67946	0.336872	6.65355	0.397152	6.6592	0.2796	6.3455	0.240891	6.25876	0.469828		6.88259	0.02044	8.14704	0.03058		16.7793	0.20033
6.68728	0.336987	6.6578	0.397306	6.66628	0.279675	6.35275	0.240963	6.26568	0.470049		6.88986	0.02023	8.15594	0.03019		16.797	0.20057
6.69449	0.337082	6.66092	0.397453	6.67336	0.279741	6.35982	0.24102	6.27282	0.47031		6.89712	0.02064	8.16418	0.03045		16.8149	0.20081
6.7016	0.337179	6.66804	0.397592	6.68055	0.279809	6.36674	0.241093	6.27995	0.470538		6.90499	0.02091	8.17416	0.03026		16.8326	0.20105
6.70938	0.33729	6.67584	0.39773	6.68833	0.279889	6.37397	0.241154	6.28673	0.470787		6.91299	0.02076	8.18274	0.03065		16.8502	0.20131
6.71713	0.337379	6.6833	0.397869	6.69611	0.279948	6.38094	0.241218	6.29406	0.471038		6.92057	0.02078	8.19196	0.03039		16.8693	0.20154
6.72387	0.337492	6.69038	0.398018	6.70364	0.280031	6.38821	0.241283	6.30086	0.471263		6.92786	0.02074	8.2014	0.03009		16.8905	0.20181
6.73224	0.337579	6.69746	0.398167	6.71071	0.280092	6.39516	0.241336	6.30795	0.471522		6.93616	0.02052	8.20997	0.03018		16.9118	0.20207
6.7387	0.337688	6.70533	0.398315	6.71779	0.280168	6.40224	0.241414	6.31494	0.471749		6.94342	0.02066	8.21854	0.03048		16.9312	0.20232
6.74697	0.337793	6.71322	0.39846	6.72586	0.280247	6.40932	0.241469	6.32188	0.472002		6.95068	0.02071	8.22776	0.03025		16.9489	0.20259
6.75465	0.337879	6.71985	0.398604	6.73332	0.280313	6.41631	0.241544	6.32904	0.472243		6.95816	0.02078	8.2372	0.03047		16.9666	0.20282
6.76175	0.337992	6.72833	0.398751	6.74038	0.280398	6.42369	0.241606	6.33596	0.472483		6.96615	0.02033	8.24664	0.03013		16.9843	0.20308
6.76886	0.338088	6.73473	0.39889	6.74804	0.280455	6.43046	0.241659	6.34308	0.472732		6.97413	0.02038	8.25586	0.03037		17.0019	0.20329
6.77617	0.338186	6.74312	0.399038	6.75583	0.280535	6.43775	0.241735	6.35001	0.472961		6.98166	0.02057	8.26444	0.03035		17.0198	0.20353
6.78399	0.338272	6.75033	0.399183	6.7631	0.280598	6.44476	0.241799	6.35708	0.473228		6.98892	0.02132	8.27301	0.0306		17.0375	0.20377
6.7918	0.338363	6.75723	0.399343	6.77016	0.280671	6.45178	0.241879	6.36416	0.473457		6.99619	0.02085	8.28234	0.03012		17.0552	0.20399
6.79935	0.338461	6.76556	0.399477	6.77767	0.280743	6.45899	0.241941	6.37106	0.473695		7.00488	0.02047	8.29178	0.02996		17.0747	0.20425
6.80646	0.338553	6.77207	0.399645	6.78545	0.280803	6.4659	0.242008	6.37833	0.473939		7.01235	0.02056	8.301	0.03061		17.0959	0.20445
6.81363	0.338664	6.77983	0.399794	6.79307	0.280884	6.47313	0.242083	6.38514	0.474163		7.01927	0.02114	8.30957	0.03045		17.1172	0.20468
6.82144	0.33875	6.78763	0.399951	6.80014	0.280944	6.48007	0.242136	6.39227	0.474417		7.02726	0.021	8.31825	0.0311		17.136	0.20488
6.82926	0.338838	6.79521	0.400111	6.80721	0.281018	6.48732	0.242224	6.39934	0.474633		7.03524	0.02036	8.32682	0.03014		17.1539	0.20509
6.83664	0.338936	6.80229	0.400253	6.81485	0.281089	6.49442	0.24229	6.40615	0.474872		7.04323	0.02102	8.33659	0.03049		17.1716	0.20534
6.84375	0.33902	6.80938	0.40042	6.82264	0.28115	6.50134	0.24237	6.41341	0.475097		7.04995	0.02061	8.34646	0.03093		17.1892	0.20553
6.85114	0.339128	6.81757	0.400562	6.83042	0.281228	6.50858	0.242451	6.42024	0.475316		7.05779	0.02088	8.35438	0.03105		17.2069	0.20576
6.8594	0.339214	6.82473	0.400723	6.8375	0.281289	6.51554	0.242519	6.42739	0.475558		7.06587	0.0208	8.36339	0.03042		17.2246	0.20593
6.8665	0.339312	6.83181	0.40088	6.84458	0.281372	6.5227	0.242606	6.4343	0.475765		7.07274	0.02119	8.37283	0.03057		17.2425	0.20613
6.8736	0.339398	6.83893	0.401033	6.85218	0.281436	6.52964	0.242671	6.44131	0.475998		7.08073	0.02086	8.38238	0.03079		17.2613	0.20634
6.88071	0.339484	6.84672	0.4012	6.85996	0.281504	6.53681	0.24276	6.44852	0.476208		7.08872	0.02113	8.39116	0.03074		17.2825	0.20654
6.88852	0.33958	6.85451	0.401346	6.86759	0.281578	6.54396	0.242836	6.45533	0.476425		7.09635	0.02044	8.39974	0.03156		17.3038	0.20675
6.89672	0.339652	6.86229	0.40152	6.87466	0.28163	6.55092	0.242918	6.46257	0.47664		7.10362	0.02079	8.40885	0.03151		17.3224	0.20692
6.90383	0.339752	6.86937	0.40167	6.88175	0.281707	6.55812	0.243004	6.46936	0.476842		7.11115	0.02045	8.4184	0.03081		17.3401	0.20715
6.91093	0.339829	6.87646	0.401817	6.88948	0.281765	6.56502	0.243077	6.47654	0.477075		7.11914	0.02109	8.42751	0.0305		17.3579	0.20735
6.91817	0.339924	6.88444	0.401977	6.89726	0.281837	6.57227	0.243168	6.48354	0.477259		7.12704	0.02099	8.43619	0.03105		17.3756	0.20753
6.92598	0.340008	6.89202	0.402117	6.90434	0.281898	6.57935	0.243246	6.4904	0.477471		7.1346	0.02098	8.44476	0.03076		17.3933	0.20773
6.93379	0.340077	6.8991	0.402285	6.91141	0.281951	6.58635	0.24334	6.49758	0.477671		7.14205	0.02115	8.45399	0.03144		17.411	0.20792
6.94097	0.340177	6.90649	0.402429	6.9189	0.282017	6.59354	0.243425	6.50454	0.477861		7.14935	0.0211	8.46342	0.03162		17.4289	0.20815
6.94807	0.34025	6.91429	0.402585	6.92668	0.282065	6.60042	0.243506	6.51168	0.47807		7.15728	0.02091	8.47286	0.03157		17.4484	0.20834
6.95588	0.340339	6.92172	0.402734	6.93446	0.282141	6.60767	0.243606	6.5185	0.478251		7.16437	0.02076	8.48154	0.03108		17.4696	0.20857
6.9637	0.340424	6.9288	0.402875	6.9418	0.282195	6.61473	0.243683	6.52565	0.478454		7.173	0.02116	8.4899	0.03133		17.4911	0.20878
6.971	0.340503	6.93608	0.403041	6.94887	0.282262	6.62178	0.243781	6.53284	0.478623		7.18027	0.02175	8.49934	0.03106		17.5088	0.20898
6.97821	0.340592	6.94413	0.40317	6.95628	0.282333	6.62896	0.243868	6.53956	0.478807		7.18753	0.02068	8.50889	0.0313		17.5267	0.20921
6.98602	0.340664	6.95122	0.403331	6.9641	0.282392	6.63591	0.243952	6.54679	0.478997		7.19479	0.02129	8.51778	0.03165		17.5444	0.20938
6.99351	0.34075	6.95861	0.403468	6.97089	0.282465	6.64312	0.244047	6.55369	0.479161		7.2029	0.02075	8.52646	0.03136		17.562	0.2096
7.00062	0.340814	6.96641	0.403608	6.97866	0.282522	6.65002	0.244124	6.5608	0.479348		7.21112	0.02094	8.53503	0.03147		17.5797	0.20981
7.00772	0.340892	6.97366	0.403753	6.98645	0.282592	6.65729	0.244231	6.56777	0.479497		7.21838	0.02118	8.54502	0.0313		17.5976	0.21001
7.01578	0.340971	6.98075	0.403874	6.99381	0.28265	6.66436	0.244317	6.57479	0.479678		7.22565	0.02103	8.55359	0.03117		17.6153	0.21023
7.02313	0.34104	6.98814	0.404026	7.00089	0.282702	6.6713	0.244412	6.58204	0.479845		7.23323	0.0213	8.56227	0.03156		17.6359	0.21039
7.03045	0.341136	6.99648	0.404148	7.0082	0.282776	6.6786	0.244507	6.5888	0.480003		7.24122	0.02112	8.57127	0.03157		17.6571	0.21057
7.0388	0.341194	7.00371	0.404288	7.01598	0.282826	6.68543	0.24459	6.59603	0.48019		7.24921	0.02143	8.58071	0.03129		17.6777	0.21075
7.04545	0.341265	7.01079	0.404426	7.02377	0.282891	6.69271	0.244695	6.6029	0.480333		7.25616	0.02124	8.59015	0.03133		17.6956	0.21096
7.05297	0.341329	7.01788	0.404544	7.03089	0.28294	6.69967	0.244771	6.60993	0.48052		7.26355	0.02115	8.59894	0.03096		17.7133	0.21115
7.06089	0.341392	7.0257	0.404685	7.03797	0.282993	6.70676	0.244876	6.61701	0.480676		7.2722	0.02151	8.60751	0.03168		17.731	0.21134
7.06799	0.341469	7.03358	0.404805	7.04561	0.283055	6.71393	0.244962	6.62393	0.480837		7.27951	0.02138	8.6163	0.03148		17.7487	0.21151
7.0751	0.341524	7.04066	0.404946	7.05291	0.283093	6.72086	0.245051	6.63113	0.480996		7.28677	0.0213	8.62574	0.03123		17.7665	0.21168
7.08268	0.341599	7.04813	0.405068	7.06005	0.283153	6.72816	0.245144	6.63792	0.481149		7.29442	0.02098	8.63518	0.0316		17.7842	0.21187
7.09097	0.34165	7.05591	0.405187	7.06841	0.283191	6.73499	0.245222	6.6451	0.481324		7.30277	0.02089	8.64462	0.03185		17.8019	0.21202
7.09807	0.341716	7.06311	0.40532	7.07521	0.283245	6.74227	0.245321	6.65202	0.481451		7.31004	0.02154	8.65341	0.03163		17.8196	0.21218
7.10517	0.34177	7.07018	0.405432	7.08264	0.283283	6.74936	0.245407	6.6591	0.48162		7.31729	0.02119	8.66198	0.03152		17.8399	0.21235
7.1123	0.341816	7.07757	0.405578	7.09043	0.283327	6.75633	0.245503	6.66627	0.481776		7.32457	0.02101	8.6712	0.03219		17.8612	0.2125
7.12012	0.34188	7.08581	0.4057	7.09821	0.283381	6.7636	0.245585	6.67306	0.481921		7.33287	0.0217	8.68053	0.03193		17.8825	0.21266
7.12794	0.341916	7.09249	0.405822	7.10537	0.283414	6.77032	0.245674	6.68034	0.482092		7.3407	0.02161	8.6891	0.0315		17.9004	0.21279
7.13575	0.341971	7.10004	0.405957	7.11244	0.283463	6.77769	0.245779	6.68718	0.482221		7.34797	0.02143	8.69778	0.03176		17.9183	0.21295
7.14285	0.342015	7.10784	0.406072	7.11998	0.283496	6.78469	0.245862	6.69427	0.482386		7.35523	0.02177	8.7069	0.03189		17.9359	0.21311
7.14995	0.342058	7.11563	0.40621	7.12776	0.283539	6.79177	0.245964	6.70135	0.48252		7.36336	0.02093	8.71634	0.03203		17.9536	0.21325
7.15742	0.342119	7.12283	0.406325	7.13534	0.283577	6.79896	0.246046	6.70824	0.482666		7.3716	0.02103	8.72578	0.03189		17.9713	0.21341
7.16523	0.342155	7.12991	0.406466	7.14241	0.283599	6.80586	0.246126	6.71541	0.482818		7.37886	0.02092	8.73489	0.03236		17.9892	0.21353
7.17304	0.342214	7.13743	0.406585	7.14953	0.283636	6.81294	0.24623	6.72225	0.482947		7.38582	0.02117	8.74357	0.03208		18.0069	0.21372
7.18019	0.342245	7.14523	0.406715	7.15732	0.283655	6.81999	0.246309	6.72943	0.483111		7.39431	0.02146	8.75214	0.03244		18.0261	0.21389
7.1873	0.342296	7.15277	0.406854	7.16511	0.283681	6.82725	0.246407	6.73635	0.483241		7.40179	0.02188	8.76158	0.03238		18.0474	0.21406
7.19482	0.342348	7.15985	0.406968	7.17232	0.28371	6.83434	0.246483	6.74339	0.483402		7.40905	0.02146	8.77102	0.03198		18.0686	0.21425
7.20264	0.342375	7.16693	0.407116	7.17939	0.28373	6.84122	0.246566	6.75058	0.483539		7.41632	0.02136	8.78046	0.03222		18.087	0.21441
7.21045	0.342434	7.17507	0.40723	7.18684	0.283765	6.84849	0.246651	6.7574	0.483672		7.42431	0.02163	8.78838	0.0323		18.1047	0.21461
7.21765	0.342461	7.18216	0.407373	7.19478	0.283782	6.85546	0.246721	6.76459	0.483825		7.4323	0.02159	8.79739	0.03208		18.1223	0.21479
7.22475	0.342511	7.18982	0.407518	7.20136	0.283812	6.86266	0.246816	6.77143	0.483953		7.44002	0.02148	8.80683	0.03257		18.1402	0.21499
7.23221	0.342555	7.19706	0.407636	7.20967	0.283827	6.86969	0.246885	6.77853	0.484086		7.44729	0.0214	8.81637	0.03223		18.1579	0.2152
7.24003	0.342603	7.20435	0.40778	7.21655	0.283844	6.87673	0.246974	6.78556	0.484215		7.45455	0.02165	8.82495	0.03201		18.1756	0.21539
7.24778	0.342665	7.21215	0.407899	7.2245	0.28387	6.88398	0.247049	6.79252	0.484346		7.46251	0.02132	8.83363	0.03284		18.1933	0.21562
7.25488	0.342701	7.21982	0.408049	7.23181	0.283872	6.89082	0.247115	6.79975	0.484478		7.4705	0.02141	8.84263	0.03267		18.2141	0.21583
7.26199	0.342765	7.2269	0.408179	7.23856	0.283903	6.8981	0.247196	6.80652	0.48461		7.47849	0.02162	8.85207	0.03251		18.2353	0.21607
7.27013	0.342805	7.23398	0.408318	7.24701	0.283909	6.90503	0.247268	6.81363	0.48473		7.48577	0.02142	8.86151	0.03271		18.2546	0.21632
7.27738	0.342864	7.242	0.408466	7.25369	0.283929	6.91223	0.247358	6.82064	0.484859		7.49303	0.0221	8.87052	0.03236		18.2723	0.21655
7.28448	0.342919	7.24958	0.408593	7.26164	0.28394	6.91933	0.247423	6.82765	0.484995		7.50097	0.02159	8.87909	0.03273		18.2899	0.21679
7.29189	0.342976	7.2565	0.408747	7.26917	0.283948	6.92622	0.247501	6.83482	0.48512		7.50882	0.02134	8.88777	0.03311		18.3078	0.21702
7.30003	0.34305	7.26467	0.40887	7.27625	0.283969	6.93358	0.247569	6.84171	0.485238		7.51609	0.02208	8.89656	0.03295		18.3255	0.21729
7.30713	0.343108	7.27116	0.409006	7.28332	0.283973	6.94049	0.247635	6.84719	0.48536		7.52335	0.02178	8.906	0.03272		18.3432	0.21755
7.31423	0.343188	7.28023	0.409156	7.29079	0.283989	6.94761	0.24771	6.84895	0.485476		7.53111	0.02203	8.91554	0.03234		18.3609	0.21783
7.32212	0.343255	7.28601	0.409283	7.2991	0.283999	6.95467	0.247774	6.85577	0.485597		7.5391	0.02212	8.92466	0.03322		18.3806	0.2181
7.32903	0.343315	7.29394	0.409441	7.30637	0.284009	6.9617	0.247849	6.86284	0.485717		7.54709	0.02186	8.93323	0.03288		18.4018	0.21837
7.3372	0.343387	7.30176	0.409571	7.31344	0.284022	6.96878	0.247917	6.86991	0.485835		7.55451	0.02156	8.94191	0.03241		18.4231	0.21866
7.34457	0.343443	7.30884	0.409719	7.32055	0.284024	6.97589	0.247986	6.87687	0.485951		7.56177	0.02182	8.95124	0.03342		18.4414	0.21894
7.35167	0.343529	7.31593	0.409849	7.32833	0.284049	6.98303	0.248064	6.88402	0.486068		7.56941	0.02153	8.96079	0.03337		18.4591	0.21923
7.35944	0.343587	7.32316	0.409984	7.33611	0.28406	6.99006	0.24812	6.89086	0.486178		7.57759	0.02139	8.97023	0.03277		18.477	0.21947
7.36725	0.343659	7.33159	0.410125	7.34344	0.284083	6.99724	0.248202	6.89809	0.48629		7.58453	0.02174	8.9788	0.03356		18.4947	0.21972
7.37459	0.343725	7.33918	0.41025	7.35051	0.28411	7.00422	0.248259	6.90499	0.486402		7.59252	0.02198	8.98737	0.03281		18.5124	0.21999
7.38169	0.343781	7.34585	0.410402	7.35809	0.284121	7.01121	0.248337	6.91195	0.486513		7.60051	0.02164	8.99605	0.03348		18.53	0.22024
7.38918	0.34387	7.35364	0.410529	7.36588	0.284149	7.01856	0.248408	6.91907	0.48662		7.60826	0.0223	9.00495	0.03327		18.5477	0.2205
7.39708	0.343925	7.36131	0.41067	7.37331	0.284159	7.02542	0.248471	6.92596	0.486725		7.61553	0.02157	9.01526	0.03336		18.5656	0.22077
7.40369	0.344001	7.3684	0.410804	7.38069	0.284181	7.03267	0.248556	6.93325	0.48683		7.62279	0.02212	9.02394	0.03352		18.5851	0.22103
7.4115	0.344067	7.37572	0.41092	7.38766	0.284203	7.03968	0.248618	6.94	0.486919		7.63075	0.02182	9.0324	0.03351		18.6063	0.2213
7.41932	0.344129	7.3835	0.411073	7.39558	0.284224	7.04667	0.248696	6.94714	0.487049		7.63873	0.02232	9.04184	0.03316		18.6276	0.22156
7.42714	0.344201	7.39116	0.411198	7.40266	0.284249	7.05386	0.248764	6.95416	0.487142		7.64601	0.02198	9.05117	0.03339		18.6468	0.22185
7.43424	0.344243	7.39825	0.411344	7.40974	0.284257	7.06083	0.24883	6.96101	0.487248		7.65327	0.02236	9.05974	0.03378		18.6645	0.22209
7.44128	0.344315	7.40534	0.411465	7.41741	0.284293	7.06801	0.248906	6.96842	0.487351		7.66121	0.02198	9.06831	0.03351		18.6822	0.22238
7.44908	0.344369	7.41301	0.411594	7.4252	0.284311	7.07494	0.248968	6.97514	0.48743		7.66938	0.02235	9.07797	0.03376		18.6999	0.22264
7.45678	0.344439	7.42079	0.411731	7.43298	0.284347	7.08219	0.24904	6.98236	0.487545		7.67664	0.02246	9.08741	0.03384		18.7175	0.22288
7.46388	0.344496	7.42838	0.411852	7.44029	0.284376	7.08927	0.249101	6.98928	0.487622		7.68391	0.02184	9.09598	0.03336		18.7355	0.22315
7.47111	0.344546	7.43546	0.412001	7.44736	0.284398	7.09627	0.249178	6.99626	0.487733		7.69144	0.02219	9.10455	0.0337		18.7531	0.2234
7.47892	0.344613	7.44306	0.412119	7.45443	0.284442	7.10355	0.249238	7.0033	0.48782		7.69943	0.02244	9.11356	0.03381		18.7708	0.22369
7.48674	0.344657	7.45061	0.412251	7.46269	0.28446	7.11033	0.249294	7.01026	0.4879		7.70742	0.02238	9.123	0.03365		18.7918	0.22392
7.49408	0.344722	7.45769	0.412388	7.46988	0.284501	7.11761	0.249369	7.01744	0.48801		7.71506	0.02194	9.13243	0.0338		18.8131	0.22417
7.50119	0.344776	7.46478	0.412503	7.47696	0.284527	7.12469	0.249424	7.02449	0.488084		7.72233	0.02253	9.14187	0.0337		18.8335	0.22443
7.5083	0.344828	7.47296	0.412644	7.48442	0.284563	7.13168	0.24949	7.03144	0.488189		7.72958	0.02175	9.15045	0.03398		18.8511	0.22464
7.51626	0.344896	7.48043	0.412759	7.49221	0.284604	7.13874	0.249551	7.03847	0.488266		7.73796	0.02238	9.15902	0.03412		18.869	0.22491
7.52407	0.34495	7.48752	0.412893	7.4998	0.28463	7.1458	0.249608	7.04544	0.488364		7.74516	0.02173	9.16835	0.03435		18.8867	0.22514
7.53118	0.345025	7.49504	0.413011	7.50661	0.284671	7.15319	0.249672	7.05256	0.488462		7.75327	0.02183	9.1779	0.03364		18.9044	0.22537
7.53847	0.345069	7.50283	0.413137	7.515	0.284692	7.15999	0.249723	7.05945	0.488529		7.76093	0.02226	9.18658	0.03388		18.9221	0.22562
7.54629	0.345136	7.51038	0.413271	7.52178	0.284723	7.16712	0.249786	7.06672	0.488633		7.76768	0.02197	9.19515	0.03406		18.94	0.22586
7.55407	0.345194	7.51745	0.413382	7.52957	0.284757	7.17439	0.249825	7.07355	0.488695		7.77626	0.0219	9.20415	0.03406		18.9577	0.22613
7.56118	0.345248	7.52459	0.413521	7.53693	0.284778	7.18121	0.249886	7.08059	0.488789		7.78361	0.02208	9.21359	0.03395		18.978	0.22638
7.56847	0.34532	7.53239	0.413642	7.544	0.284817	7.18854	0.249933	7.08772	0.488866		7.79112	0.02269	9.22303	0.03413		18.9993	0.22666
7.57629	0.345372	7.54019	0.413775	7.55126	0.284838	7.19544	0.249983	7.09457	0.488945		7.79911	0.0215	9.23236	0.03432		19.0201	0.22691
7.58353	0.345443	7.54758	0.413904	7.55905	0.284883	7.20264	0.250046	7.10184	0.489038		7.80682	0.02202	9.24018	0.03387		19.0378	0.22715
7.59097	0.345504	7.55466	0.414023	7.56683	0.284912	7.20967	0.250082	7.10864	0.489107		7.81407	0.02246	9.24951	0.03456		19.0554	0.22741
7.59879	0.345573	7.56198	0.414166	7.574	0.284942	7.21659	0.250133	7.11566	0.489205		7.82134	0.0224	9.25895	0.03463		19.0731	0.22765
7.60589	0.345652	7.57	0.414272	7.58111	0.284984	7.22384	0.250176	7.12261	0.489274		7.82914	0.02246	9.26828	0.03414		19.091	0.2279
7.613	0.345705	7.57664	0.414416	7.58889	0.285014	7.23079	0.250219	7.12978	0.489354		7.83713	0.02239	9.27685	0.03413		19.1087	0.22816
7.62044	0.345797	7.58444	0.414537	7.59668	0.285069	7.23805	0.25027	7.13687	0.489434		7.84511	0.02245	9.28542	0.03476		19.1264	0.22843
7.62825	0.345865	7.59223	0.414665	7.60378	0.285099	7.24497	0.250308	7.14369	0.489494		7.85239	0.02241	9.29464	0.0343		19.1441	0.22868
7.63607	0.345937	7.59977	0.414799	7.61085	0.28514	7.25213	0.250362	7.15089	0.489599		7.85956	0.02236	9.30452	0.03441		19.162	0.22894
7.64383	0.346016	7.60686	0.41491	7.61822	0.285184	7.25927	0.250398	7.15782	0.489661		7.86817	0.02272	9.3132	0.03461		19.1821	0.22922
7.65094	0.34609	7.61394	0.415055	7.62601	0.285218	7.26622	0.25044	7.16483	0.489742		7.87506	0.02238	9.32177	0.03472		19.2034	0.22946
7.65805	0.34619	7.62241	0.415169	7.63379	0.285273	7.27349	0.250493	7.1719	0.489806		7.8826	0.02221	9.33099	0.03491		19.2246	0.22974
7.66586	0.346261	7.62906	0.415304	7.64133	0.285304	7.28026	0.250536	7.17888	0.489876		7.89059	0.02268	9.34043	0.03487		19.243	0.22999
7.67368	0.346353	7.63643	0.415432	7.64798	0.28536	7.28768	0.25059	7.1861	0.489963		7.89857	0.02248	9.34976	0.03463		19.2606	0.23025
7.68077	0.346431	7.64423	0.415548	7.65577	0.285402	7.2946	0.250629	7.19299	0.490005		7.90608	0.02235	9.35833	0.03505		19.2783	0.23051
7.68788	0.346507	7.65202	0.415688	7.66354	0.285457	7.30162	0.250672	7.20001	0.490083		7.91335	0.02239	9.3669	0.03431		19.296	0.23074
7.69547	0.3466	7.65935	0.415795	7.67096	0.285509	7.30885	0.250712	7.20708	0.49014		7.92102	0.02264	9.3758	0.03503		19.3137	0.23101
7.70358	0.346674	7.66644	0.415932	7.67803	0.285551	7.31579	0.250753	7.21404	0.490203		7.92901	0.02288	9.386	0.03527		19.3316	0.23121
7.71009	0.346771	7.67352	0.416048	7.68511	0.285619	7.32305	0.250804	7.22127	0.490258		7.93644	0.0226	9.395	0.03511		19.3492	0.23146
7.71893	0.346841	7.68112	0.416167	7.69356	0.28567	7.32992	0.250841	7.22805	0.4903		7.9437	0.02321	9.40368	0.03472		19.3669	0.2317
7.72476	0.346933	7.68891	0.416295	7.70022	0.28573	7.33708	0.25089	7.23509	0.490381		7.95123	0.02311	9.41226	0.03519		19.3875	0.23193
7.73328	0.347018	7.6967	0.416413	7.70815	0.285787	7.34419	0.250931	7.24212	0.490423		7.95922	0.02253	9.42115	0.03514		19.4088	0.2322
7.7406	0.347104	7.70378	0.416556	7.71563	0.285835	7.35123	0.250988	7.24913	0.490499		7.96713	0.02268	9.43059	0.03529		19.43	0.23243
7.74771	0.347203	7.71086	0.416669	7.72276	0.285902	7.35856	0.251042	7.25623	0.490546		7.97439	0.0225	9.44003	0.03547		19.4455	0.23268
7.75517	0.347282	7.71817	0.416791	7.73069	0.285949	7.36539	0.251081	7.26313	0.490585		7.98165	0.02241	9.44915	0.03505		19.4602	0.23289
7.76299	0.347372	7.72634	0.416909	7.73735	0.286018	7.37261	0.251138	7.27037	0.490648		7.98963	0.02294	9.45783	0.0353		19.4804	0.23315
7.77081	0.347452	7.73355	0.417023	7.74541	0.286066	7.37962	0.251167	7.27715	0.490674		7.99762	0.02308	9.46651	0.03531		19.5016	0.23338
7.778	0.347534	7.74086	0.417146	7.75228	0.286126	7.38659	0.251225	7.28425	0.490728		8.00509	0.02279	9.47595	0.03524		19.5227	0.23358
7.7851	0.347627	7.74885	0.417251	7.75964	0.286191	7.39393	0.251267	7.29139	0.490752		8.01235	0.0226	9.48517	0.03564		19.5403	0.23383
7.79245	0.347701	7.75541	0.417386	7.76742	0.286238	7.40075	0.251312	7.2983	0.490781		8.02011	0.02307	9.49385	0.03522		19.558	0.23404
7.80026	0.347802	7.76363	0.417487	7.77519	0.286313	7.40805	0.251359	7.30543	0.490823		8.02823	0.0229	9.50253	0.03571		19.5759	0.23425
7.80807	0.347876	7.77071	0.417598	7.7827	0.28636	7.41493	0.251398	7.31233	0.49084		8.03549	0.02259	9.51197	0.03532		19.5936	0.23443
7.81532	0.347966	7.77797	0.417715	7.78977	0.286424	7.42211	0.251457	7.31952	0.490897		8.04275	0.02291	9.52141	0.03593		19.6113	0.23462
7.82242	0.348056	7.78612	0.417812	7.79685	0.286488	7.42921	0.251502	7.32644	0.490903		8.05074	0.02258	9.52998	0.03544		19.6289	0.23483
7.82959	0.348133	7.79281	0.417943	7.80422	0.286535	7.4362	0.251561	7.33342	0.490932		8.05874	0.02291	9.53866	0.03587		19.6469	0.23501
7.8374	0.348225	7.80115	0.418034	7.812	0.286609	7.44341	0.251613	7.34055	0.490953		8.06672	0.02253	9.54777	0.03505		19.6672	0.23524
7.84521	0.348298	7.80772	0.418149	7.81978	0.286659	7.45035	0.251649	7.34745	0.49096		8.07418	0.02261	9.55775	0.03605		19.6887	0.23545
7.85265	0.348394	7.81549	0.418248	7.82712	0.286733	7.45763	0.251709	7.3547	0.49099		8.08145	0.02305	9.56611	0.03541		19.7097	0.23566
7.85975	0.348479	7.82306	0.418343	7.8342	0.286789	7.46456	0.251749	7.36157	0.490989		8.08871	0.02302	9.57501	0.03573		19.7238	0.23589
7.86717	0.348567	7.83013	0.418459	7.84127	0.286845	7.47161	0.251807	7.3686	0.491027		8.09621	0.02313	9.5851	0.03611		19.7404	0.2361
7.87498	0.348666	7.83778	0.418547	7.849	0.286902	7.47891	0.25186	7.37568	0.491024		8.1042	0.02238	9.59302	0.03546		19.7601	0.23635
7.8828	0.348742	7.84557	0.418663	7.85679	0.286953	7.48574	0.251908	7.38254	0.491035		8.11219	0.02286	9.60224	0.03558		19.7813	0.23656
7.89017	0.348848	7.85336	0.418752	7.86457	0.287015	7.49303	0.251963	7.38979	0.491044		8.11977	0.02374	9.61168	0.03602		19.8026	0.23683
7.89727	0.348933	7.85995	0.418852	7.87202	0.287053	7.49985	0.252002	7.39661	0.491036		8.12702	0.02288	9.62101	0.03579		19.8212	0.23708
7.90444	0.349027	7.86776	0.418951	7.87909	0.287103	7.50703	0.252063	7.40375	0.491062		8.13432	0.02282	9.62958	0.0357		19.8388	0.23735
7.91226	0.349122	7.87551	0.419033	7.88617	0.287159	7.51418	0.252116	7.41067	0.491036		8.14286	0.02324	9.63826	0.03542		19.8565	0.23763
7.92007	0.349203	7.8826	0.419133	7.89337	0.287207	7.52117	0.252174	7.4177	0.491046		8.15025	0.0233	9.64748	0.03608		19.8742	0.23789
7.9273	0.349303	7.88968	0.419212	7.90115	0.287268	7.52834	0.252221	7.42487	0.491033		8.15778	0.02329	9.65692	0.03552		19.8921	0.23818
7.9344	0.349387	7.89719	0.419311	7.90893	0.287314	7.53531	0.252266	7.43173	0.491018		8.16576	0.02314	9.66636	0.03635		19.9098	0.23846
7.94179	0.349482	7.90498	0.419398	7.91671	0.28738	7.54256	0.252328	7.43889	0.491028		8.17312	0.02311	9.67548	0.03584		19.9275	0.23875
7.94961	0.349575	7.91277	0.419477	7.924	0.287438	7.54952	0.252364	7.44584	0.491001		8.18039	0.02303	9.68351	0.03625		19.9467	0.23901
7.95742	0.349664	7.91956	0.419569	7.93108	0.287492	7.55665	0.252438	7.45297	0.491012		8.1881	0.02258	9.69338	0.03642		19.968	0.23929
7.96508	0.349767	7.92697	0.419642	7.93835	0.287552	7.56386	0.252482	7.45998	0.490994		8.19608	0.02305	9.70195	0.03616		19.9892	0.23961
7.97219	0.349843	7.93526	0.419735	7.94614	0.287603	7.57072	0.252541	7.46693	0.490986		8.20403	0.02323	9.71063	0.03672		20.0078	0.2399
7.97929	0.349947	7.94234	0.419806	7.95342	0.287674	7.57812	0.252604	7.47406	0.490984		8.21128	0.02289	9.71931	0.03627		20.0255	0.24023
7.98746	0.35003	7.94942	0.419885	7.96076	0.287712	7.58493	0.25266	7.48085	0.490955		8.21855	0.02281	9.72875	0.03647		20.0431	0.24055
7.99457	0.350128	7.95694	0.419972	7.96854	0.287766	7.59208	0.25273	7.48815	0.490962		8.2261	0.02341	9.73819	0.0364		20.061	0.24088
8.00174	0.350226	7.96488	0.42004	7.97569	0.287818	7.59921	0.252781	7.49502	0.490927		8.23476	0.02318	9.74763	0.03655		20.0787	0.24123
8.00955	0.350316	7.97151	0.420129	7.98295	0.287865	7.60622	0.252844	7.50194	0.490925		8.24164	0.02285	9.7562	0.03663		20.0964	0.24155
8.01737	0.350423	7.9793	0.420191	7.99073	0.287931	7.61335	0.252902	7.50916	0.490913		8.24933	0.02312	9.76477	0.03614		20.1141	0.24192
8.02469	0.350515	7.98709	0.420271	7.99851	0.287971	7.62031	0.252954	7.51601	0.490892		8.25732	0.0234	9.7741	0.03697		20.132	0.24224
8.0318	0.350613	7.99489	0.420338	8.00563	0.288034	7.62755	0.253026	7.52325	0.490897		8.2653	0.02332	9.78365	0.03667		20.1519	0.24259
8.03937	0.350698	8.00151	0.4204	8.0127	0.288081	7.63452	0.253069	7.53002	0.490865		8.27268	0.0238	9.79233	0.03641		20.1731	0.24294
8.04704	0.350788	8.00915	0.420484	8.01996	0.288139	7.64165	0.253141	7.53732	0.490867		8.27994	0.02318	9.80155	0.03627		20.1937	0.24327
8.05414	0.350892	8.01691	0.420529	8.02773	0.288202	7.64882	0.253192	7.54423	0.490839		8.28721	0.02341	9.81078	0.0362		20.2114	0.24363
8.06125	0.350974	8.024	0.420606	8.03552	0.288261	7.65572	0.253256	7.55105	0.490838		8.29476	0.02287	9.81902	0.03702		20.2291	0.24398
8.06913	0.351082	8.03147	0.420655	8.04277	0.288323	7.66304	0.253322	7.55837	0.490832		8.30276	0.02281	9.82846	0.03649		20.2468	0.24436
8.07711	0.351161	8.03926	0.420714	8.04985	0.288378	7.66994	0.253383	7.56516	0.490815		8.31074	0.02345	9.8379	0.03701		20.2647	0.2447
8.0836	0.35125	8.04675	0.420776	8.05693	0.288447	7.67709	0.253457	7.57235	0.490836		8.31841	0.02364	9.84734	0.03668		20.2824	0.24506
8.09192	0.351346	8.05384	0.420826	8.06531	0.288519	7.68416	0.253514	7.57936	0.490813		8.32568	0.02368	9.85526	0.03643		20.3	0.24543
8.0992	0.351433	8.06098	0.420899	8.0726	0.288576	7.69121	0.253573	7.58627	0.490828		8.33293	0.02403	9.86524	0.03678		20.3208	0.24576
8.1063	0.351538	8.06916	0.420949	8.07954	0.288654	7.69837	0.253634	7.59337	0.490833		8.34108	0.02368	9.87381	0.03645		20.3421	0.24612
8.11405	0.351621	8.07611	0.421001	8.08731	0.288715	7.70532	0.253695	7.60031	0.490836		8.34906	0.02364	9.88228	0.03657		20.362	0.24645
8.12186	0.35172	8.08343	0.421049	8.09509	0.288795	7.71261	0.253759	7.6074	0.490863		8.3563	0.02352	9.89237	0.03637		20.3797	0.24678
8.12942	0.351814	8.09122	0.421093	8.10241	0.28886	7.71959	0.253816	7.61435	0.490865		8.36363	0.02404	9.9004	0.03697		20.3974	0.24712
8.13653	0.351905	8.09901	0.421154	8.10948	0.288931	7.72659	0.253891	7.62149	0.490907		8.37133	0.02379	9.90984	0.03636		20.415	0.24747
8.14363	0.351998	8.10649	0.421196	8.11687	0.289011	7.73385	0.253939	7.62854	0.490913		8.3793	0.02373	9.91938	0.03682		20.4327	0.24783
8.1514	0.352085	8.11358	0.421261	8.12465	0.289078	7.7407	0.253998	7.63545	0.490946		8.38728	0.02396	9.92828	0.0365		20.4506	0.24814
8.15921	0.352177	8.12066	0.421297	8.13244	0.289163	7.74801	0.25406	7.64259	0.490994		8.3947	0.02389	9.93685	0.03743		20.4683	0.24849
8.16664	0.352265	8.12819	0.421348	8.13902	0.289229	7.75498	0.254112	7.64947	0.491023		8.40194	0.02396	9.94564	0.03689		20.488	0.24882
8.17373	0.352349	8.13598	0.421406	8.14659	0.289312	7.76203	0.254183	7.65657	0.491094		8.40928	0.02368	9.95541	0.03698		20.5093	0.24913
8.18097	0.352434	8.1437	0.421439	8.15437	0.289395	7.76919	0.254233	7.66365	0.491121		8.41798	0.02429	9.96398	0.03715		20.5305	0.24949
8.18878	0.35252	8.15079	0.421504	8.16204	0.289473	7.77618	0.254297	7.6706	0.491184		8.42495	0.02361	9.97309	0.03732		20.5482	0.24979
8.19659	0.352607	8.158	0.421546	8.16912	0.289558	7.78342	0.254349	7.67776	0.491243		8.43265	0.02388	9.98264	0.03764		20.5659	0.25012
8.20386	0.352694	8.16579	0.421603	8.1762	0.289623	7.79037	0.254393	7.68457	0.491301		8.44062	0.02374	9.99165	0.03673		20.5838	0.25042
8.21097	0.352778	8.17358	0.421657	8.18362	0.289714	7.79748	0.254462	7.69182	0.491385		8.4486	0.02443	10.0002	0.03743		20.6014	0.25074
8.21857	0.352878	8.1807	0.421706	8.19197	0.289789	7.80442	0.254504	7.69868	0.491446		8.45584	0.02385	10.0089	0.03678		20.6191	0.25103
8.22638	0.352968	8.18778	0.421769	8.19853	0.289872	7.81161	0.254578	7.70572	0.491542		8.46308	0.0244	10.0189	0.03705		20.6368	0.25128
8.22747	0.353052	8.19505	0.421807	8.20637	0.28996	7.81873	0.254629	7.71276	0.491613		8.47078	0.0244	10.0274	0.03736		20.6545	0.2516
8.23395	0.353133	8.20285	0.421879	8.214	0.290029	7.82565	0.254686	7.71973	0.49171		8.47876	0.02469	10.0361	0.03776		20.6757	0.25189
8.24105	0.35322	8.21063	0.421931	8.22086	0.290111	7.83301	0.254747	7.72686	0.491812		8.48673	0.0236	10.0451	0.03747		20.697	0.25216
8.24816	0.353297	8.21804	0.421997	8.22864	0.290182	7.83991	0.254797	7.73383	0.491897		8.49406	0.0243	10.0546	0.03719		20.7167	0.25245
8.25593	0.353379	8.22513	0.422068	8.23642	0.290264	7.84705	0.25486	7.74097	0.492017		8.50103	0.02463	10.064	0.03753		20.7343	0.25271
8.26374	0.353462	8.23267	0.422119	8.24419	0.290341	7.85418	0.254906	7.74798	0.492103		8.509	0.02418	10.0726	0.03795		20.7523	0.25297
8.27155	0.353545	8.24047	0.422197	8.2508	0.290412	7.86116	0.254962	7.75494	0.492224		8.51698	0.02373	10.0812	0.03725		20.7699	0.25323
8.27884	0.353626	8.24794	0.422249	8.25827	0.290499	7.86841	0.255028	7.76214	0.492336		8.52495	0.02433	10.0903	0.03765		20.7876	0.25351
8.28595	0.353713	8.25503	0.422318	8.26626	0.290565	7.87527	0.255081	7.76891	0.492435		8.53219	0.02443	10.0998	0.03722		20.8053	0.25377
8.29305	0.353797	8.26228	0.422385	8.27333	0.290654	7.88245	0.255154	7.77616	0.492564		8.53944	0.02433	10.1093	0.03774		20.823	0.25405
8.30052	0.353891	8.27008	0.422443	8.2804	0.290713	7.88947	0.255209	7.78293	0.492667		8.54741	0.02423	10.1179	0.03736		20.8415	0.25434
8.30833	0.353974	8.27787	0.422525	8.28788	0.290781	7.89652	0.255276	7.78996	0.492798		8.55538	0.02426	10.1266	0.03776		20.8628	0.25461
8.3161	0.354054	8.28541	0.422584	8.29567	0.290852	7.90379	0.255332	7.79713	0.492899		8.56235	0.02376	10.1352	0.03778		20.884	0.2549
8.3232	0.35415	8.29188	0.422665	8.30345	0.290907	7.9106	0.255393	7.80402	0.493014		8.57023	0.02402	10.1451	0.03772		20.9026	0.25517
8.3303	0.354232	8.29968	0.422727	8.31052	0.290984	7.91796	0.255469	7.81119	0.493132		8.57821	0.02415	10.1543	0.03778		20.9205	0.25548
8.33786	0.354334	8.30747	0.422799	8.31765	0.29104	7.92486	0.255526	7.81801	0.49323		8.586	0.02419	10.1626	0.03799		20.9382	0.25576
8.34604	0.354421	8.31523	0.422872	8.32543	0.291112	7.93202	0.255601	7.82528	0.493352		8.59324	0.02422	10.1721	0.03802		20.9559	0.25604
8.35314	0.35453	8.32232	0.422931	8.33322	0.291175	7.93918	0.255657	7.83225	0.493433		8.60048	0.02413	10.1816	0.03758		20.9736	0.25634
8.36025	0.354628	8.32939	0.423023	8.34039	0.291237	7.94606	0.255722	7.8392	0.493553		8.608	0.02458	10.1907	0.03791		20.9915	0.25659
8.36807	0.354711	8.33718	0.423076	8.34746	0.291313	7.95347	0.255792	7.84634	0.493647		8.61597	0.02434	10.1993	0.03804		21.0091	0.25691
8.37588	0.354817	8.34477	0.423151	8.35454	0.29137	7.96017	0.255856	7.85316	0.493731		8.62395	0.02472	10.2079	0.03828		21.0286	0.25717
8.38342	0.354895	8.35185	0.423218	8.36245	0.291443	7.96751	0.255944	7.8604	0.493833		8.63165	0.02433	10.2165	0.03834		21.0499	0.25748
8.39052	0.355006	8.35894	0.423279	8.37053	0.29149	7.97453	0.256009	7.8673	0.493901		8.63889	0.0249	10.2259	0.03747		21.0711	0.25777
8.39762	0.35509	8.3667	0.42336	8.37761	0.291546	7.98154	0.256089	7.87433	0.494001		8.64622	0.02485	10.2361	0.03837		21.089	0.25807
8.40536	0.355174	8.37468	0.423425	8.38484	0.291618	7.98883	0.256153	7.8814	0.494075		8.65465	0.02456	10.2442	0.03778		21.1067	0.25842
8.41318	0.355281	8.38112	0.423504	8.3926	0.291663	7.99569	0.256219	7.88836	0.494168		8.66217	0.02462	10.2538	0.03821		21.1244	0.25872
8.42065	0.355368	8.38977	0.423569	8.39967	0.291742	8.00289	0.256304	7.89555	0.494251		8.66941	0.02463	10.2627	0.03781		21.1421	0.25905
8.42776	0.355477	8.3964	0.423642	8.40674	0.291801	8.00981	0.256375	7.90246	0.494308		8.67702	0.0243	10.2713	0.03757		21.16	0.25936
8.43486	0.355569	8.40395	0.423721	8.41435	0.291881	8.01702	0.25646	7.9095	0.494402		8.68499	0.0252	10.2806	0.03824		21.1776	0.25968
8.44252	0.355673	8.41175	0.423775	8.42266	0.291952	8.02409	0.256527	7.91653	0.494459		8.69278	0.02455	10.2901	0.03844		21.1953	0.26004
8.45033	0.355776	8.41921	0.423863	8.4298	0.292015	8.03106	0.256608	7.92346	0.494543		8.70012	0.02456	10.299	0.03826		21.2163	0.26036
8.4581	0.355867	8.42629	0.423926	8.43688	0.292095	8.03845	0.256692	7.93055	0.494608		8.70745	0.02459	10.3082	0.03848		21.2376	0.2607
8.4652	0.355982	8.43338	0.424008	8.44417	0.292158	8.0452	0.25676	7.93749	0.494666		8.71542	0.0247	10.3171	0.03807		21.2575	0.261
8.47231	0.356068	8.44111	0.424079	8.45196	0.29224	8.05255	0.256847	7.94463	0.494752		8.7234	0.02454	10.3258	0.03821		21.2752	0.26131
8.4801	0.356179	8.4489	0.424152	8.45974	0.292301	8.05955	0.256909	7.95152	0.494797		8.73128	0.02445	10.3344	0.03874		21.2929	0.26164
8.48791	0.35627	8.45669	0.424243	8.46664	0.292375	8.06648	0.256994	7.9586	0.494879		8.73788	0.0247	10.3435	0.03844		21.3108	0.26192
8.49514	0.356365	8.46389	0.424303	8.4741	0.292455	8.07377	0.257068	7.96563	0.494926		8.74641	0.02508	10.3529	0.03892		21.3285	0.26223
8.50261	0.356483	8.47083	0.424397	8.48208	0.292522	8.08067	0.257148	7.97265	0.494989		8.75356	0.02506	10.3625	0.0385		21.3461	0.26254
8.51044	0.356573	8.47862	0.424475	8.48868	0.292618	8.08782	0.257236	7.97985	0.495061		8.76089	0.02431	10.3715	0.0387		21.3638	0.26285
8.51755	0.356689	8.48641	0.424561	8.49702	0.292693	8.09484	0.257301	7.98667	0.495103		8.76886	0.02479	10.3801	0.03854		21.3817	0.26314
8.52465	0.356787	8.49386	0.424658	8.5041	0.292781	8.10199	0.257391	7.99386	0.495179		8.77684	0.02465	10.3888	0.03879		21.4025	0.26344
8.53234	0.356892	8.50095	0.424737	8.51149	0.292864	8.10908	0.257459	8.00078	0.495219		8.78435	0.02455	10.3978	0.03843		21.4238	0.26376
8.54015	0.356994	8.50807	0.424847	8.51907	0.292946	8.11609	0.257547	8.00781	0.495295		8.79123	0.02489	10.408	0.03786		21.4441	0.26405
8.54758	0.35709	8.51585	0.424922	8.52614	0.293038	8.12336	0.257637	8.01493	0.495355		8.79957	0.02455	10.4165	0.03831		21.4618	0.26437
8.5547	0.357208	8.52364	0.425028	8.53325	0.293106	8.13028	0.257715	8.02172	0.495416		8.80754	0.0247	10.4251	0.03906		21.4795	0.26468
8.56298	0.3573	8.53086	0.425128	8.54103	0.293198	8.13752	0.257807	8.02903	0.495501		8.81478	0.02437	10.4338	0.03887		21.4972	0.26501
8.56946	0.357421	8.53794	0.425228	8.5488	0.293281	8.14449	0.257879	8.03583	0.495559		8.82212	0.0247	10.4432	0.03919		21.5151	0.26531
8.57727	0.357522	8.54541	0.425349	8.55601	0.293374	8.1515	0.257964	8.04287	0.495653		8.82945	0.02496	10.4529	0.03827		21.5328	0.26561
8.58509	0.357617	8.55321	0.425437	8.56327	0.293468	8.15871	0.258045	8.05005	0.495717		8.83816	0.02474	10.4616	0.039		21.5504	0.26591
8.59243	0.357741	8.56092	0.425556	8.57105	0.293534	8.16559	0.258127	8.05693	0.495791		8.8454	0.02496	10.4701	0.03879		21.5681	0.26622
8.59953	0.357841	8.568	0.425663	8.57883	0.293638	8.17285	0.258222	8.06416	0.495873		8.85282	0.02522	10.4789	0.03905		21.586	0.26655
8.60664	0.357962	8.57509	0.425773	8.58639	0.293712	8.17975	0.25829	8.07091	0.495932		8.8608	0.02506	10.4884	0.0391		21.6097	0.26683
8.61492	0.358062	8.58278	0.425891	8.59286	0.293801	8.18694	0.258382	8.07809	0.496032		8.86868	0.0252	10.4978	0.03885		21.6294	0.26715
8.62244	0.358171	8.5907	0.425992	8.60064	0.29388	8.19405	0.258454	8.08509	0.496093		8.87592	0.02545	10.5074	0.03881		21.6471	0.26746
8.62954	0.358284	8.59778	0.426129	8.60842	0.293953	8.20108	0.258541	8.09211	0.496182		8.88316	0.02537	10.5159	0.03927		21.6648	0.26773
8.63664	0.358393	8.60488	0.426237	8.6161	0.294048	8.20837	0.258626	8.09925	0.496246		8.89086	0.02525	10.5246	0.03924		21.6827	0.26808
8.64425	0.358515	8.61267	0.426362	8.62318	0.294111	8.21508	0.258697	8.10604	0.496312		8.89884	0.02554	10.5336	0.03897		21.7004	0.2684
8.65206	0.358612	8.62047	0.426483	8.63024	0.294201	8.22237	0.258791	8.11333	0.496404		8.9069	0.0249	10.543	0.03911		21.718	0.26873
8.65987	0.358734	8.62815	0.426601	8.63783	0.294275	8.22949	0.258859	8.12017	0.496454		8.91424	0.02496	10.5525	0.03957		21.7357	0.26907
8.66734	0.358841	8.63524	0.426736	8.64553	0.294359	8.23653	0.258949	8.12721	0.496545		8.92148	0.02486	10.5616	0.03942		21.7536	0.26939
8.67444	0.358954	8.64232	0.426844	8.6526	0.294446	8.24369	0.259026	8.13435	0.496601		8.92899	0.02521	10.5703	0.03971		21.7749	0.26977
8.68155	0.359083	8.64966	0.42699	8.65987	0.294518	8.25059	0.259104	8.14121	0.496666		8.93734	0.02522	10.5788	0.0395		21.7961	0.2701
8.68974	0.359178	8.65744	0.427109	8.66765	0.294606	8.25787	0.25919	8.14846	0.496738		8.94458	0.02545	10.5874	0.03932		21.8169	0.27046
8.69642	0.359312	8.66517	0.427235	8.67543	0.294676	8.26475	0.259263	8.15518	0.496786		8.95182	0.02563	10.5966	0.03942		21.8348	0.2708
8.70485	0.35942	8.67225	0.427368	8.6827	0.294758	8.27201	0.259356	8.16245	0.49688		8.95933	0.02558	10.6061	0.03986		21.8525	0.27114
8.71206	0.359543	8.67933	0.42748	8.68977	0.294836	8.27912	0.25943	8.16938	0.496922		8.96795	0.02573	10.6155	0.03959		21.8702	0.27151
8.71917	0.359664	8.6869	0.427624	8.69695	0.294906	8.28612	0.259519	8.17636	0.496999		8.97482	0.0256	10.6244	0.03978		21.8879	0.27184
8.72627	0.35978	8.69469	0.427731	8.70473	0.294992	8.29335	0.2596	8.18346	0.497061		8.98298	0.0252	10.633	0.04015		21.9058	0.27222
8.7339	0.359917	8.70249	0.427868	8.71252	0.295059	8.30025	0.259673	8.19038	0.49712		8.9905	0.02476	10.6422	0.0398		21.9234	0.27255
8.74215	0.36003	8.70972	0.427993	8.72003	0.295139	8.30751	0.259761	8.19756	0.497202		8.99783	0.02543	10.6515	0.0397		21.9411	0.27291
8.74936	0.360164	8.71679	0.428108	8.7271	0.295216	8.31435	0.259831	8.20448	0.497244		9.00599	0.02513	10.6602	0.04016		21.9619	0.27327
8.75646	0.360285	8.72422	0.428239	8.73418	0.29529	8.32145	0.259925	8.21149	0.497316		9.01332	0.02567	10.6693	0.03971		21.9832	0.27363
8.76357	0.360408	8.73235	0.428344	8.74182	0.295368	8.32865	0.260005	8.21871	0.497361		9.02047	0.02584	10.6786	0.03998		22.0027	0.27403
8.77164	0.360552	8.73943	0.428483	8.7496	0.295433	8.33569	0.260088	8.22548	0.497421		9.02909	0.02611	10.6872	0.04005		22.0203	0.2744
8.77942	0.360675	8.74652	0.428594	8.75738	0.295525	8.34287	0.26018	8.23272	0.497484		9.03633	0.02578	10.6958	0.0398		22.0382	0.27477
8.78607	0.360819	8.75398	0.428718	8.76449	0.29559	8.34973	0.26025	8.23956	0.497523		9.04357	0.02525	10.7052	0.03981		22.0559	0.27512
8.79436	0.36094	8.76177	0.428844	8.77129	0.29567	8.35697	0.260349	8.24674	0.497603		9.05109	0.02568	10.7147	0.04004		22.0736	0.27552
8.80146	0.361083	8.7695	0.428949	8.77908	0.295748	8.36399	0.260421	8.25364	0.497638		9.05906	0.02585	10.7236	0.03983		22.0913	0.27592
8.80856	0.361222	8.77658	0.429081	8.78685	0.295819	8.37105	0.260518	8.26063	0.497705		9.06704	0.02545	10.7322	0.03994		22.1092	0.27629
8.81624	0.361348	8.78367	0.429189	8.79464	0.295903	8.37834	0.260599	8.26788	0.497756		9.0751	0.02589	10.7415	0.04014		22.1277	0.27672
8.82411	0.361494	8.79108	0.429321	8.80158	0.295962	8.38516	0.260677	8.27461	0.497811		9.08207	0.02629	10.7509	0.04008		22.149	0.2771
8.83121	0.361623	8.79886	0.429446	8.80851	0.296047	8.3924	0.260776	8.28182	0.497885		9.0894	0.02618	10.7604	0.03981		22.1703	0.27749
8.83834	0.361774	8.80666	0.429559	8.81689	0.296114	8.39931	0.260844	8.28875	0.497925		9.09738	0.02628	10.7684	0.03992		22.1893	0.27791
8.84615	0.361913	8.81439	0.429697	8.82405	0.296183	8.40648	0.260943	8.29579	0.498005		9.10517	0.02615	10.7783	0.04004		22.2072	0.27829
8.85397	0.362054	8.82147	0.42981	8.83113	0.296254	8.4137	0.261031	8.30293	0.498058		9.11259	0.02552	10.7871	0.04015		22.2249	0.27871
8.86176	0.362202	8.82856	0.429951	8.83843	0.296313	8.42054	0.261124	8.30976	0.498122		9.12057	0.02615	10.7957	0.04015		22.2425	0.2791
8.86815	0.362331	8.83614	0.430059	8.84621	0.296393	8.42795	0.261228	8.31697	0.498197		9.1279	0.02608	10.8043	0.03979		22.2602	0.27955
8.87581	0.362487	8.84373	0.430173	8.854	0.296458	8.4348	0.261313	8.32388	0.498254		9.13523	0.02581	10.8138	0.03981		22.2781	0.27996
8.88362	0.362613	8.85078	0.430299	8.86124	0.296533	8.44197	0.261419	8.331	0.498343		9.14275	0.02592	10.8232	0.04003		22.2958	0.28038
8.89143	0.362752	8.85911	0.430407	8.8683	0.296604	8.44899	0.261507	8.33793	0.498384		9.15136	0.02612	10.8327	0.04016		22.3146	0.28084
8.89897	0.362892	8.86573	0.430547	8.87538	0.296666	8.45603	0.261617	8.34491	0.498475		9.1586	0.02593	10.8413	0.04027		22.3359	0.28125
8.90607	0.363019	8.87302	0.430655	8.88322	0.296746	8.46332	0.261721	8.35205	0.498548		9.16585	0.02642	10.8499	0.03974		22.3573	0.28171
8.91318	0.363161	8.8808	0.430787	8.89138	0.296804	8.47024	0.261815	8.35895	0.498609		9.17345	0.02523	10.859	0.04026		22.3757	0.2821
8.92122	0.363287	8.8886	0.430907	8.89807	0.296885	8.4774	0.261926	8.36616	0.498695		9.18143	0.02607	10.869	0.04028		22.3934	0.28255
8.92839	0.363431	8.89614	0.431023	8.90577	0.296955	8.48448	0.262018	8.37301	0.498749		9.1894	0.02646	10.877	0.03984		22.4112	0.28298
8.9355	0.363568	8.90286	0.431162	8.9132	0.297027	8.49152	0.262135	8.38011	0.498848		9.19637	0.02604	10.886	0.04		22.4289	0.28338
8.94335	0.363702	8.91112	0.431267	8.92076	0.297111	8.49865	0.262235	8.38722	0.498917		9.20434	0.02593	10.8955	0.0399		22.4466	0.28379
8.95123	0.363841	8.91821	0.431405	8.92845	0.297175	8.50561	0.262344	8.39404	0.498995		9.21232	0.02644	10.9049	0.03989		22.4643	0.28419
8.95834	0.363964	8.92566	0.43152	8.93552	0.297263	8.51279	0.26246	8.40127	0.499079		9.21901	0.02578	10.9139	0.03992		22.4822	0.2846
8.96549	0.364104	8.93345	0.431647	8.94259	0.297327	8.51975	0.262565	8.40819	0.499152		9.22689	0.02615	10.922	0.04013		22.5021	0.28503
8.9739	0.364225	8.94064	0.43177	8.95013	0.297406	8.5269	0.262688	8.41528	0.499256		9.23523	0.02628	10.9319	0.04026		22.5234	0.28547
8.9805	0.364361	8.94772	0.431878	8.95791	0.297482	8.53404	0.262788	8.42218	0.499321		9.24247	0.02601	10.9407	0.03989		22.5439	0.28591
8.98816	0.364495	8.95511	0.432016	8.96554	0.297548	8.54103	0.262909	8.42922	0.499419		9.24981	0.02616	10.9494	0.04018		22.5616	0.2863
8.99627	0.364614	8.96329	0.432126	8.97261	0.297632	8.5483	0.263022	8.43634	0.499498		9.25806	0.0269	10.958	0.04022		22.5793	0.28676
9.0029	0.364756	8.97038	0.432254	8.97977	0.297693	8.5552	0.263136	8.44323	0.499575		9.26576	0.0266	10.9679	0.04102		22.5972	0.28716
9.01044	0.364872	8.97746	0.432365	8.98756	0.297784	8.56244	0.263252	8.45043	0.499679		9.27263	0.02628	10.9767	0.04044		22.6149	0.28758
9.01826	0.365011	8.98522	0.432474	8.99534	0.29786	8.56945	0.263366	8.45738	0.499754		9.28061	0.02653	10.9856	0.04026		22.6326	0.288
9.02607	0.365133	8.99302	0.432607	9.00249	0.297933	8.5765	0.263486	8.46441	0.499863		9.28858	0.02628	10.9953	0.03976		22.6502	0.28843
9.03331	0.365258	9.0002	0.432709	9.00981	0.298022	8.58363	0.263607	8.47154	0.499944		9.29628	0.02625	11.0033	0.04012		22.6681	0.28887
9.04041	0.365399	9.00713	0.432836	9.01758	0.298093	8.5906	0.263719	8.47832	0.500036		9.30352	0.02689	11.0133	0.04057		22.6889	0.28928
9.04752	0.365509	9.01541	0.432943	9.02452	0.298193	8.59788	0.263832	8.48565	0.500137		9.31113	0.02643	11.0225	0.04053		22.7102	0.2897
9.05526	0.365647	9.02249	0.433061	9.0322	0.298262	8.60473	0.263947	8.49242	0.50023		9.3191	0.02626	11.0311	0.04055		22.7303	0.29011
9.06308	0.365772	9.02958	0.433197	9.03997	0.298345	8.61196	0.264062	8.49964	0.500352		9.32662	0.02687	11.0396	0.0405		22.7482	0.29051
9.07089	0.365904	9.03708	0.433305	9.04729	0.298429	8.61898	0.264184	8.50658	0.500445		9.33386	0.02642	11.0488	0.04049		22.7659	0.29093
9.078	0.366037	9.04511	0.433443	9.05436	0.298503	8.62602	0.264303	8.51351	0.500569		9.3411	0.02632	11.0586	0.0407		22.7836	0.29131
9.08511	0.366154	9.05219	0.433551	9.06165	0.298597	8.63323	0.26441	8.52065	0.500673		9.34963	0.02694	11.0672	0.0407		22.8013	0.29175
9.0926	0.366293	9.05932	0.43368	9.06992	0.298672	8.63732	0.264524	8.52757	0.500775		9.35733	0.0266	11.076	0.04018		22.8192	0.29213
9.10062	0.366414	9.06712	0.433807	9.07637	0.298761	8.64022	0.264632	8.53469	0.500908		9.36457	0.02636	11.0854	0.04088		22.8369	0.29258
9.10773	0.366547	9.0749	0.433931	9.08472	0.298838	8.64741	0.264748	8.54157	0.501007		9.37181	0.02665	11.0949	0.04019		22.8545	0.293
9.11522	0.366678	9.08264	0.434073	9.09186	0.298918	8.65437	0.264861	8.54862	0.501149		9.3796	0.02674	11.1032	0.04024		22.8756	0.29338
9.12304	0.36679	9.08972	0.434187	9.09895	0.299	8.66139	0.264971	8.55579	0.501256		9.38757	0.02652	11.1119	0.04105		22.8968	0.29382
9.13016	0.366921	9.0968	0.434327	9.10672	0.299068	8.66856	0.265084	8.56268	0.501382		9.39527	0.02675	11.1213	0.04041		22.9158	0.29424
9.13796	0.367035	9.10425	0.434447	9.11451	0.299167	8.67555	0.265196	8.56989	0.501515		9.4027	0.02666	11.1308	0.04028		22.9335	0.2947
9.14479	0.367169	9.11204	0.43457	9.12184	0.299238	8.68288	0.265306	8.57673	0.501629		9.41067	0.0269	11.1396	0.04102		22.9514	0.29511
9.15297	0.367278	9.11984	0.434704	9.12892	0.299322	8.6897	0.265411	8.58391	0.50178		9.41856	0.02687	11.1481	0.04095		22.9691	0.29553
9.16006	0.367402	9.12706	0.434819	9.13615	0.299409	8.69692	0.265529	8.59085	0.501891		9.4258	0.02639	11.1571	0.0408		22.9868	0.29595
9.16723	0.367525	9.13387	0.43496	9.14394	0.299475	8.70398	0.265641	8.59781	0.502039		9.43304	0.02669	11.1666	0.0406		23.0045	0.29634
9.17505	0.36763	9.14167	0.435085	9.15172	0.29957	8.71092	0.265748	8.60497	0.50217		9.44092	0.02655	11.176	0.04079		23.0224	0.29677
9.18287	0.367764	9.14946	0.435219	9.15864	0.299645	8.71833	0.265853	8.6118	0.502302		9.4488	0.02636	11.1852	0.04111		23.0434	0.29716
9.19007	0.367871	9.15684	0.435356	9.16575	0.299746	8.72516	0.265963	8.61907	0.502455		9.45614	0.0268	11.1938	0.04065		23.0647	0.29758
9.19717	0.368002	9.16393	0.43548	9.17398	0.299823	8.73246	0.266087	8.62597	0.502575		9.46338	0.02708	11.2024	0.04112		23.0848	0.29799
9.20461	0.368119	9.17116	0.435621	9.18105	0.299907	8.73939	0.266193	8.63292	0.502734		9.47099	0.02693	11.2124	0.04121		23.1025	0.29837
9.21243	0.36823	9.17895	0.435732	9.18835	0.300008	8.74647	0.266314	8.64	0.502867		9.47969	0.02678	11.2212	0.04112		23.1201	0.29876
9.22025	0.368353	9.18674	0.435876	9.19612	0.300082	8.75366	0.266418	8.64691	0.50301		9.48721	0.02707	11.2297	0.04116		23.1378	0.29913
9.22771	0.368453	9.19411	0.436004	9.20349	0.30018	8.76057	0.266536	8.65415	0.503159		9.49445	0.02674	11.2383	0.0413		23.1557	0.29954
9.23431	0.368581	9.20118	0.436141	9.21056	0.300253	8.76793	0.266655	8.66098	0.503292		9.50169	0.02722	11.2476	0.04129		23.1734	0.2999
9.24279	0.368684	9.20853	0.436281	9.2177	0.300349	8.77477	0.266762	8.66815	0.503445		9.5093	0.0268	11.2575	0.04116		23.1911	0.30027
9.24923	0.368791	9.21631	0.436393	9.22585	0.300437	8.78192	0.266894	8.67511	0.503565		9.51801	0.02665	11.2655	0.04148		23.2094	0.30067
9.25703	0.368899	9.22365	0.436533	9.23344	0.300521	8.78893	0.267001	8.68207	0.503717		9.52507	0.02736	11.275	0.04147		23.2307	0.30102
9.26484	0.368997	9.23074	0.436645	9.2405	0.300621	8.79602	0.267126	8.68931	0.503864		9.53286	0.02729	11.2844	0.04108		23.2519	0.30139
9.27266	0.369112	9.23831	0.436779	9.24758	0.300704	8.80318	0.267238	8.69612	0.503993		9.54065	0.02753	11.2939	0.04169		23.271	0.30175
9.27998	0.369211	9.2461	0.436909	9.25524	0.3008	8.81016	0.267344	8.70332	0.504153		9.54798	0.02711	11.3026	0.04173		23.2889	0.30213
9.28669	0.369322	9.25369	0.437023	9.26302	0.300895	8.81735	0.267479	8.71024	0.50427		9.55522	0.02752	11.3108	0.04161		23.3065	0.30249
9.2945	0.369413	9.26078	0.437153	9.27062	0.300993	8.82423	0.267584	8.71721	0.504422		9.56283	0.02753	11.3209	0.04174		23.3242	0.30284
9.30232	0.369501	9.26802	0.437261	9.27769	0.301101	8.83144	0.267718	8.72427	0.50454		9.5708	0.027	11.3297	0.04176		23.3419	0.30324
9.30946	0.369619	9.2758	0.437395	9.28477	0.301198	8.83859	0.267837	8.7312	0.50468		9.57878	0.02693	11.3384	0.04132		23.3596	0.3036
9.31657	0.369708	9.28359	0.437516	9.29253	0.301307	8.84559	0.267954	8.73839	0.504817		9.58675	0.02709	11.3469	0.04169		23.3775	0.30399
9.32436	0.369815	9.29065	0.437639	9.3004	0.301391	8.8528	0.268078	8.74528	0.504933		9.59409	0.02738	11.3561	0.04172		23.3965	0.30434
9.33218	0.3699	9.29803	0.437779	9.30748	0.301491	8.85968	0.268192	8.75241	0.50508		9.60133	0.02737	11.3656	0.0411		23.418	0.30472
9.33976	0.369996	9.30616	0.437902	9.31454	0.301591	8.86689	0.268323	8.75945	0.505188		9.60939	0.02712	11.375	0.04175		23.4392	0.30511
9.34686	0.370094	9.31265	0.438049	9.32176	0.301678	8.87396	0.268429	8.76636	0.505324		9.61691	0.02771	11.3839	0.0415		23.4574	0.30548
9.35397	0.370172	9.32044	0.438177	9.32984	0.301795	8.88105	0.268555	8.77355	0.505446		9.62415	0.02787	11.3926	0.04155		23.475	0.30588
9.36159	0.37027	9.32823	0.438307	9.33761	0.301877	8.88825	0.268675	8.78045	0.50556		9.63185	0.02743	11.4014	0.04158		23.4929	0.30623
9.3696	0.370341	9.33583	0.438447	9.34435	0.301979	8.89511	0.268797	8.78766	0.505695		9.63982	0.02739	11.4113	0.0421		23.5106	0.30659
9.3767	0.370438	9.34291	0.438566	9.35214	0.302068	8.90231	0.268931	8.79454	0.505802		9.64771	0.02722	11.4198	0.04195		23.5283	0.30699
9.3838	0.370512	9.35	0.438718	9.35992	0.302166	8.90929	0.269042	8.80157	0.505943		9.65495	0.02813	11.4284	0.04195		23.546	0.30734
9.39126	0.370583	9.35768	0.438839	9.36734	0.302272	8.91644	0.269167	8.8086	0.506045		9.66219	0.02731	11.438	0.04234		23.5639	0.30775
9.39908	0.370678	9.36547	0.438987	9.37442	0.302352	8.92362	0.269286	8.8155	0.506163		9.66971	0.0277	11.4475	0.04233		23.5816	0.30812
9.40689	0.370746	9.37293	0.439115	9.38166	0.302465	8.9305	0.269406	8.82276	0.506286		9.67823	0.02789	11.4561	0.04207		23.6017	0.30852
9.41416	0.370832	9.38001	0.439248	9.38943	0.302556	8.93772	0.269535	8.82956	0.506389		9.68602	0.02773	11.4648	0.04262		23.6229	0.30888
9.42126	0.370906	9.38759	0.439384	9.39705	0.302663	8.94467	0.26965	8.83667	0.506515		9.69262	0.0277	11.4742	0.04218		23.644	0.3093
9.42847	0.370985	9.39538	0.439505	9.40413	0.302762	8.95184	0.269786	8.84374	0.506607		9.70115	0.02751	11.4836	0.04186		23.6617	0.3097
9.43629	0.371069	9.40237	0.439655	9.4112	0.302859	8.95889	0.269891	8.85062	0.506728		9.70857	0.02783	11.4923	0.04228		23.6793	0.31005
9.44411	0.371148	9.40931	0.439779	9.41885	0.302967	8.96591	0.27001	8.85783	0.506828		9.71581	0.02765	11.5009	0.04254		23.6972	0.31047
9.45192	0.371239	9.41753	0.43992	9.4271	0.303047	8.97315	0.270134	8.8647	0.50692		9.72324	0.02806	11.5104	0.04198		23.7149	0.31087
9.45909	0.371313	9.42414	0.440049	9.43418	0.303149	8.98008	0.270264	8.8719	0.507045		9.73121	0.02771	11.5194	0.04223		23.7326	0.31124
9.46618	0.371396	9.43192	0.440176	9.44126	0.303244	8.98741	0.270397	8.87874	0.507128		9.73919	0.02763	11.5279	0.04271		23.7503	0.31165
9.47353	0.371471	9.43971	0.440308	9.44833	0.303338	8.99435	0.270508	8.88587	0.507247		9.74661	0.02826	11.5381	0.04188		23.7682	0.31202
9.48134	0.371548	9.44751	0.440434	9.45661	0.303439	9.00143	0.270643	8.893	0.507338		9.75385	0.02784	11.5467	0.0426		23.7874	0.31244
9.48916	0.371637	9.45474	0.440564	9.46345	0.303526	9.00861	0.270751	8.89979	0.507442		9.76219	0.02804	11.5552	0.0422		23.8087	0.31281
9.49679	0.3717	9.46182	0.440686	9.47092	0.30363	9.01547	0.270873	8.90707	0.507537		9.76952	0.02733	11.5641	0.04212		23.8299	0.31319
9.50342	0.37179	9.46899	0.44081	9.4793	0.303719	9.02282	0.270999	8.91386	0.507617		9.77677	0.02782	11.5737	0.04228		23.8489	0.31354
9.51175	0.371869	9.47678	0.440932	9.48584	0.303826	9.02967	0.271114	8.92101	0.507736		9.78437	0.02759	11.583	0.0424		23.8668	0.31392
9.51854	0.371952	9.48457	0.441051	9.4933	0.303926	9.03695	0.271247	8.92796	0.507813		9.79308	0.02845	11.5916	0.04265		23.8845	0.3143
9.52639	0.37204	9.49236	0.44117	9.50107	0.304027	9.04393	0.271366	8.93497	0.507915		9.80041	0.0283	11.6007	0.04245		23.9022	0.31464
9.53379	0.37211	9.49974	0.441295	9.50886	0.304137	9.05092	0.271495	8.94205	0.50801		9.80766	0.02853	11.61	0.04225		23.9199	0.31504
9.5409	0.372203	9.50647	0.44141	9.5164	0.304222	9.05825	0.271626	8.94898	0.508088		9.81499	0.02817	11.6186	0.04217		23.9378	0.31537
9.54812	0.372275	9.50682	0.441532	9.52283	0.304335	9.06506	0.271752	8.95614	0.508194		9.82269	0.02813	11.6272	0.04252		23.9555	0.31575
9.55639	0.372372	9.51391	0.441649	9.53106	0.304437	9.07236	0.271884	8.96307	0.508271		9.83121	0.02796	11.6365	0.04254		23.9751	0.31613
9.56384	0.372452	9.52099	0.441775	9.53785	0.304539	9.07926	0.271993	8.97015	0.508377		9.838	0.02792	11.6459	0.04236		23.9964	0.31648
9.57095	0.37253	9.52941	0.441893	9.54578	0.304652	9.08641	0.272126	8.97723	0.508447		9.8456	0.02823	11.6554	0.04285		24.0174	0.31686
9.57816	0.372624	9.53699	0.442013	9.55306	0.304745	9.09358	0.27225	8.98407	0.508542		9.85367	0.02799	11.6648	0.04235		24.0351	0.31719
9.58598	0.372693	9.54407	0.442136	9.5602	0.304866	9.10052	0.272374	8.99135	0.508634		9.86164	0.02845	11.673	0.04248		24.0528	0.31758
9.59379	0.372783	9.55156	0.442247	9.56798	0.30496	9.10778	0.27251	8.9981	0.508702		9.86907	0.02845	11.682	0.04298		24.0705	0.31793
9.60144	0.372859	9.55926	0.442357	9.57576	0.305075	9.11465	0.272621	9.0053	0.508806		9.87631	0.0283	11.6916	0.04269		24.0884	0.31828
9.60855	0.372941	9.56634	0.442475	9.58322	0.305175	9.12193	0.272757	9.01226	0.508879		9.88355	0.0285	11.6997	0.04263		24.1061	0.31865
9.61565	0.373029	9.57343	0.4426	9.58979	0.305286	9.12898	0.272878	9.01925	0.508984		9.89189	0.0285	11.7091	0.04266		24.1237	0.31896
9.62325	0.373094	9.58103	0.442724	9.59757	0.305405	9.13597	0.273014	9.0264	0.50908		9.89978	0.02789	11.7185	0.04288		24.1414	0.31934
9.63107	0.37318	9.58882	0.442842	9.60535	0.3055	9.14328	0.273148	9.0333	0.50916		9.90702	0.02917	11.7279	0.04275		24.1615	0.31967
9.63851	0.373242	9.59654	0.442966	9.61282	0.305629	9.15015	0.273262	9.04051	0.509262		9.91435	0.02838	11.7365	0.04326		24.1828	0.32003
9.64492	0.373323	9.60363	0.443088	9.61989	0.30574	9.15736	0.273393	9.04725	0.50933		9.92232	0.02845	11.7451	0.04272		24.2038	0.32041
9.65364	0.373397	9.61072	0.443209	9.62697	0.30585	9.16432	0.273519	9.05437	0.509441		9.9303	0.02849	11.7543	0.04277		24.2215	0.32073
9.66075	0.373461	9.61843	0.443346	9.63513	0.305969	9.17138	0.27366	9.06156	0.509522		9.93754	0.02839	11.7638	0.04284		24.2392	0.3211
9.66797	0.373547	9.62662	0.443461	9.64253	0.306069	9.17855	0.273781	9.06845	0.509622		9.94478	0.02821	11.7728	0.04284		24.2571	0.32143
9.67577	0.373602	9.63325	0.443593	9.6496	0.306192	9.1855	0.273914	9.07562	0.509721		9.95276	0.02843	11.7815	0.04308		24.2748	0.32178
9.68338	0.373687	9.64065	0.443716	9.65671	0.306297	9.19266	0.27405	9.08244	0.509804		9.961	0.02864	11.79	0.04348		24.2924	0.32214
9.69048	0.373747	9.64844	0.443841	9.66449	0.306415	9.19962	0.274174	9.08959	0.509929		9.96779	0.02848	11.8001	0.04294		24.3101	0.32249
9.69758	0.373818	9.65624	0.443977	9.67228	0.306534	9.20684	0.274318	9.09653	0.510007		9.97613	0.02861	11.8087	0.04299		24.3283	0.32285
9.70559	0.373893	9.66334	0.444096	9.67972	0.306653	9.21387	0.274438	9.10356	0.510124		9.98355	0.02859	11.8173	0.04346		24.3495	0.3232
9.71323	0.373948	9.67036	0.44423	9.68679	0.306773	9.22088	0.274576	9.1107	0.510231		9.99089	0.0286	11.8264	0.04338		24.3708	0.32358
9.72034	0.374025	9.67857	0.444342	9.69472	0.306885	9.22816	0.274703	9.11758	0.510328		9.99831	0.02835	11.8358	0.04333		24.3891	0.3239
9.72761	0.37408	9.68565	0.444477	9.70203	0.307016	9.23513	0.274829	9.12483	0.510449		10.0063	0.02855	11.845	0.04349		24.4068	0.32427
9.73542	0.374157	9.69283	0.444604	9.70911	0.307136	9.24228	0.274957	9.13162	0.510537		10.0144	0.02839	11.8537	0.04341		24.4245	0.32463
9.74323	0.374224	9.70062	0.444723	9.71627	0.307257	9.24922	0.275075	9.13875	0.510658		10.0217	0.02905	11.8632	0.04329		24.4424	0.32497
9.75047	0.374288	9.70805	0.444854	9.72448	0.307382	9.25635	0.275221	9.14583	0.510746		10.0289	0.02919	11.8723	0.04346		24.46	0.32535
9.75756	0.374367	9.71514	0.444959	9.73193	0.30749	9.26362	0.275351	9.15267	0.510859		10.0369	0.02929	11.881	0.04346		24.4777	0.32568
9.76467	0.374418	9.72223	0.445094	9.73853	0.307628	9.27075	0.275485	9.15987	0.510972		10.0449	0.02851	11.8895	0.0437		24.4954	0.32607
9.77261	0.374493	9.73088	0.445208	9.74694	0.307748	9.27811	0.275632	9.16679	0.511065		10.0525	0.02884	11.8991	0.04375		24.5158	0.32639
9.78081	0.374552	9.73797	0.445328	9.75402	0.307868	9.28496	0.275751	9.17398	0.511201		10.0593	0.02884	11.909	0.04313		24.5373	0.32675
9.78791	0.374622	9.74505	0.445459	9.76123	0.307985	9.29201	0.2759	9.18091	0.511295		10.0673	0.029	11.9168	0.04325		24.5585	0.32713
9.79502	0.374687	9.75214	0.445561	9.76902	0.308113	9.29921	0.27603	9.18793	0.511418		10.0754	0.02862	11.9266	0.04382		24.5764	0.32746
9.80212	0.374741	9.75982	0.445689	9.77675	0.308226	9.30611	0.276165	9.19515	0.511519		10.0826	0.02906	11.9356	0.04367		24.5941	0.32786
9.81	0.374821	9.7676	0.445785	9.78383	0.308345	9.31337	0.276298	9.20196	0.511618		10.0899	0.02915	11.9443	0.04354		24.6118	0.32823
9.818	0.374874	9.77515	0.445907	9.7909	0.308465	9.32031	0.276423	9.20903	0.511747		10.0977	0.02905	11.9529	0.04356		24.6294	0.32859
9.8251	0.37495	9.78224	0.446014	9.79843	0.30858	9.32738	0.27657	9.21595	0.511841		10.106	0.02899	11.9621	0.04423		24.6473	0.32898
9.83221	0.375015	9.78946	0.44612	9.80622	0.308694	9.33449	0.27669	9.223	0.511973		10.1133	0.02885	11.9718	0.04396		24.665	0.32931
9.8397	0.375069	9.79726	0.446237	9.81335	0.308804	9.34147	0.276832	9.23002	0.512072		10.1206	0.02892	11.9803	0.04357		24.6827	0.3297
9.84751	0.375147	9.80505	0.446331	9.82043	0.308928	9.34876	0.276956	9.23699	0.512185		10.1286	0.02904	11.9893	0.04389		24.7004	0.33005
9.85532	0.375199	9.81238	0.446449	9.82816	0.309049	9.35572	0.277084	9.24417	0.512296		10.1365	0.02866	11.9988	0.04412		24.7199	0.33045
9.86271	0.37528	9.81946	0.446554	9.82956	0.309167	9.36294	0.277223	9.25096	0.512393		10.1439	0.02884	12.0077	0.04411		24.7413	0.33082
9.86981	0.375334	9.82655	0.446661	9.83594	0.30929	9.36993	0.277338	9.25817	0.512526		10.151	0.02879	12.0162	0.04392		24.7626	0.33118
9.87692	0.375401	9.83499	0.446774	9.8436	0.309418	9.37701	0.277476	9.26517	0.512611		10.159	0.02905	12.025	0.04365		24.7812	0.33157
9.8847	0.375461	9.84219	0.446861	9.85067	0.309533	9.38414	0.277588	9.27213	0.512732		10.167	0.02912	12.0346	0.04443		24.7991	0.3319
9.89251	0.375503	9.84927	0.446974	9.85776	0.309647	9.39115	0.277716	9.27929	0.512826		10.1748	0.02911	12.044	0.04391		24.8167	0.33229
9.90012	0.375578	9.85637	0.447061	9.8654	0.309767	9.39834	0.277835	9.28616	0.512914		10.182	0.02899	12.0533	0.04455		24.8344	0.33264
9.90723	0.375626	9.86417	0.447163	9.87364	0.30988	9.40529	0.277955	9.29343	0.51303		10.1893	0.02882	12.0619	0.04384		24.8521	0.33303
9.91432	0.375699	9.87196	0.447259	9.88016	0.310005	9.41251	0.278087	9.30024	0.513106		10.1973	0.02902	12.0706	0.04466		24.87	0.33339
9.9221	0.375757	9.87974	0.447343	9.88775	0.310118	9.41958	0.278207	9.30733	0.513227		10.2053	0.0286	12.08	0.0441		24.8877	0.33372
9.92969	0.375808	9.88682	0.447446	9.89553	0.310228	9.42659	0.278341	9.31437	0.513313		10.2129	0.02886	12.0895	0.04457		24.9053	0.3341
9.93712	0.375875	9.89391	0.447526	9.90322	0.310351	9.43385	0.278455	9.32118	0.513421		10.2201	0.02898	12.0983	0.04439		24.9266	0.33443
9.94482	0.375918	9.90124	0.447633	9.91029	0.310465	9.4407	0.278566	9.32847	0.513526		10.2275	0.0287	12.1068	0.04485		24.9479	0.33482
9.95192	0.375991	9.90902	0.447717	9.91736	0.310576	9.44796	0.278685	9.33536	0.513605		10.2359	0.02894	12.1156	0.04423		24.9682	0.33516
9.95912	0.376045	9.91682	0.4478	9.92528	0.310689	9.45487	0.278785	9.34256	0.513717		10.2431	0.02901	12.1252	0.04464		24.9859	0.33552
9.96725	0.37611	9.92413	0.447893	9.93291	0.310811	9.46204	0.278911	9.34953	0.513786		10.2504	0.02886	12.1346	0.04455		25.0038	0.3359
9.97472	0.376169	9.93122	0.447966	9.93998	0.310928	9.46924	0.279019	9.35643	0.513882		10.2576	0.02942	12.1436	0.04476		25.0215	0.33623
9.98182	0.376215	9.93857	0.448073	9.94706	0.311041	9.47616	0.279131	9.36352	0.513955		10.2654	0.0294	12.1523	0.04467		25.0392	0.33662
9.98896	0.376288	9.94637	0.448138	9.95458	0.311171	9.48336	0.279241	9.37041	0.514038		10.2734	0.02929	12.1609	0.04466		25.0568	0.33699
9.99677	0.376328	9.95407	0.448225	9.96237	0.311279	9.49029	0.279344	9.37772	0.514137		10.2814	0.02953	12.1702	0.04448		25.0747	0.33736
10.0046	0.376388	9.96115	0.448308	9.97014	0.311412	9.49751	0.279464	9.38448	0.514189		10.2893	0.02944	12.1797	0.04462		25.0924	0.33773
10.0124	0.37644	9.96824	0.448384	9.97722	0.31153	9.50473	0.279554	9.39157	0.51428		10.2964	0.02915	12.1889	0.04473		25.1135	0.33805
10.0196	0.376492	9.97582	0.448475	9.9843	0.311658	9.51154	0.279675	9.39866	0.514337		10.3043	0.02914	12.1976	0.04481		25.1347	0.33845
10.0267	0.376556	9.98361	0.448538	9.99204	0.311798	9.51884	0.279773	9.40556	0.514412		10.3121	0.02878	12.2061	0.0452		25.1548	0.33879
10.0343	0.376594	9.9914	0.44863	9.99985	0.311906	9.52572	0.279878	9.41275	0.514497		10.3193	0.02866	12.2147	0.04508		25.1728	0.33916
10.0422	0.376664	9.99909	0.448705	10.0069	0.312036	9.53295	0.279988	9.41967	0.514556		10.3269	0.02937	12.2249	0.04473		25.1904	0.33951
10.0495	0.376709	10.0062	0.448778	10.014	0.312151	9.53988	0.280076	9.42674	0.514643		10.3353	0.02953	12.2341	0.04455		25.2081	0.33987
10.0566	0.376761	10.0133	0.448857	10.0214	0.312275	9.54704	0.280197	9.43375	0.514693		10.342	0.02916	12.2427	0.04482		25.2258	0.34024
10.0637	0.376819	10.0203	0.448921	10.0292	0.312385	9.55432	0.280289	9.4408	0.514779		10.3495	0.02972	12.2513	0.04497		25.2435	0.34059
10.0715	0.376865	10.0281	0.44901	10.037	0.312504	9.56108	0.280404	9.44791	0.514848		10.3582	0.02937	12.2602	0.04478		25.2614	0.34098
10.0793	0.376939	10.0359	0.449078	10.0441	0.312636	9.56849	0.28051	9.45472	0.514914		10.3651	0.02924	12.2705	0.04493		25.279	0.34133
10.0869	0.376977	10.0437	0.449162	10.0512	0.312744	9.57531	0.280611	9.46196	0.515		10.3727	0.02955	12.2789	0.04532		25.2972	0.34171
10.094	0.377037	10.0509	0.449239	10.0585	0.312873	9.58248	0.280736	9.46884	0.515049		10.381	0.02962	12.2873	0.04526		25.3184	0.34209
10.1011	0.377084	10.058	0.449302	10.0663	0.312983	9.58957	0.280827	9.47593	0.515139		10.3883	0.02965	12.2975	0.04554		25.3397	0.34246
10.1089	0.377124	10.0653	0.449388	10.0741	0.313103	9.5965	0.280939	9.48302	0.515192		10.3956	0.02979	12.3059	0.04502		25.3596	0.34288
10.1167	0.377183	10.0731	0.449449	10.0818	0.313236	9.60376	0.281042	9.4899	0.515262		10.4028	0.03019	12.3145	0.04532		25.3773	0.34324
10.1244	0.377217	10.0809	0.44953	10.0888	0.313342	9.61072	0.281147	9.49708	0.51534		10.4115	0.02973	12.324	0.04513		25.395	0.34365
10.1315	0.377281	10.0881	0.449592	10.0959	0.313477	9.61798	0.281265	9.50397	0.515389		10.4192	0.02938	12.3334	0.04559		25.4128	0.344
10.1386	0.377324	10.0952	0.449659	10.1036	0.313586	9.62493	0.281359	9.51111	0.515476		10.4265	0.02907	12.3425	0.04524		25.4305	0.34437
10.1457	0.377376	10.1026	0.449741	10.1113	0.313705	9.63206	0.281473	9.51806	0.51553		10.4337	0.02945	12.3511	0.04526		25.4482	0.34477
10.1541	0.377427	10.1104	0.449805	10.1189	0.313822	9.63938	0.281567	9.52506	0.51562		10.4416	0.02923	12.3597	0.04551		25.4659	0.34514
10.1614	0.377464	10.1182	0.449893	10.1259	0.313938	9.64603	0.281671	9.53222	0.515696		10.4496	0.02975	12.3688	0.04532		25.4838	0.34555
10.1685	0.377527	10.1255	0.449948	10.1332	0.314071	9.65336	0.281779	9.53898	0.51578		10.4573	0.0295	12.3782	0.04576		25.5046	0.34592
10.1763	0.377561	10.1326	0.450021	10.141	0.314179	9.66025	0.281872	9.54625	0.515873		10.4645	0.02916	12.3877	0.04513		25.5258	0.34629
10.1841	0.377632	10.1397	0.450087	10.1484	0.314306	9.66757	0.281983	9.55305	0.515934		10.4721	0.0289	12.3966	0.04553		25.546	0.34668
10.1912	0.377682	10.1475	0.450146	10.1555	0.314415	9.67467	0.282072	9.56016	0.516046		10.4801	0.02944	12.4052	0.04544		25.5637	0.34704
10.1983	0.377729	10.1553	0.450227	10.1627	0.314528	9.68154	0.28219	9.56722	0.516125		10.488	0.02933	12.4139	0.04563		25.5816	0.34744
10.2059	0.377792	10.1629	0.450285	10.1705	0.314641	9.68878	0.282281	9.57418	0.516219		10.4952	0.02987	12.4233	0.04558		25.5992	0.34781
10.2137	0.377836	10.17	0.450366	10.1783	0.314745	9.69564	0.28238	9.58138	0.516317		10.5025	0.02965	12.4328	0.04631		25.6169	0.3482
10.2216	0.377903	10.1771	0.450419	10.1854	0.314872	9.70297	0.282486	9.58822	0.516393		10.5102	0.02975	12.4422	0.04574		25.6346	0.34856
10.2287	0.377945	10.1844	0.45048	10.1928	0.314978	9.70988	0.282579	9.5954	0.516504		10.5182	0.02932	12.451	0.04566		25.6525	0.34894
10.2358	0.377998	10.1922	0.450552	10.2006	0.315095	9.71707	0.282692	9.60236	0.516585		10.5262	0.02918	12.4597	0.04553		25.6709	0.34931
10.2435	0.378054	10.1999	0.450605	10.2081	0.31521	9.72422	0.28278	9.60933	0.5167		10.5334	0.02958	12.4683	0.0461		25.6921	0.34969
10.2508	0.378098	10.207	0.450686	10.2152	0.315321	9.73098	0.282888	9.61654	0.516795		10.5409	0.02953	12.4777	0.04531		25.7134	0.35005
10.2582	0.378175	10.2142	0.450741	10.2225	0.315447	9.7384	0.282982	9.62334	0.516887		10.5489	0.02942	12.487	0.04556		25.7326	0.35043
10.2662	0.378227	10.222	0.450803	10.2303	0.315555	9.74542	0.283072	9.63051	0.517006		10.5567	0.02987	12.4956	0.04553		25.7505	0.35079
10.2728	0.378298	10.2298	0.450868	10.238	0.315685	9.75252	0.28318	9.63735	0.51709		10.564	0.02985	12.5044	0.04604		25.7682	0.35112
10.2806	0.378357	10.2368	0.450923	10.2451	0.315797	9.75954	0.283259	9.64445	0.517211		10.5712	0.02958	12.5138	0.04605		25.7859	0.35147
10.2884	0.378415	10.2442	0.451	10.2522	0.315911	9.76657	0.283367	9.65153	0.517306		10.579	0.02965	12.5233	0.04571		25.7897	0.35181
10.2959	0.378492	10.252	0.45105	10.26	0.316031	9.77392	0.283451	9.65848	0.517412		10.587	0.03004	12.5324	0.04533		25.8035	0.35212
10.303	0.378544	10.2587	0.451126	10.2675	0.316136	9.78068	0.283538	9.66564	0.517528		10.5949	0.02971	12.541	0.04632		25.8212	0.35246
10.3105	0.378622	10.267	0.451182	10.2746	0.316268	9.78798	0.28364	9.67256	0.517613		10.6023	0.02986	12.5495	0.04572		25.8391	0.3528
10.3186	0.378674	10.2745	0.451242	10.2822	0.316378	9.79478	0.283721	9.67963	0.51774		10.6092	0.02956	12.5589	0.04575		25.8568	0.35315
10.3257	0.378737	10.2815	0.451316	10.29	0.316503	9.80195	0.283825	9.68659	0.517825		10.6172	0.02966	12.5684	0.04559		25.8781	0.35349
10.3328	0.378801	10.2886	0.451365	10.2972	0.316622	9.80916	0.283906	9.69364	0.51794		10.6252	0.02966	12.5771	0.04623		25.8993	0.35385
10.3403	0.378857	10.2962	0.451441	10.3043	0.316738	9.81603	0.284004	9.70068	0.518037		10.6332	0.02968	12.5857	0.04557		25.919	0.35417
10.3481	0.378936	10.304	0.451491	10.3118	0.316866	9.82345	0.284097	9.70764	0.518135		10.6405	0.0298	12.595	0.04584		25.9367	0.35452
10.3559	0.378991	10.3118	0.451561	10.3196	0.316968	9.8302	0.284173	9.71478	0.518245		10.6477	0.03015	12.6044	0.04611		25.9544	0.35485
10.3631	0.379065	10.3189	0.451628	10.3274	0.317087	9.83755	0.284278	9.72172	0.518321		10.655	0.02991	12.6139	0.04623		25.9723	0.35516
10.3702	0.379115	10.326	0.451694	10.3344	0.3172	9.84445	0.28436	9.72876	0.518438		10.6633	0.03011	12.6221	0.04583		25.9899	0.35548
10.3775	0.379167	10.3338	0.451773	10.3415	0.317315	9.85151	0.284458	9.73588	0.518527		10.6709	0.03012	12.6307	0.04604		26.0076	0.35583
10.3853	0.379243	10.3418	0.451826	10.3491	0.317436	9.85886	0.284544	9.74277	0.518629		10.6782	0.03003	12.6406	0.04603		26.0253	0.35619
10.3931	0.379284	10.3483	0.4519	10.3569	0.317543	9.86565	0.284636	9.74998	0.51874		10.6861	0.03037	12.6498	0.04596		26.0457	0.35652
10.4007	0.379362	10.3566	0.451959	10.364	0.317669	9.87298	0.284728	9.7568	0.518823		10.6941	0.03053	12.6584	0.04602		26.0669	0.35686
10.4077	0.379418	10.3636	0.452023	10.371	0.317771	9.87973	0.284814	9.76389	0.518935		10.7017	0.03011	12.667	0.04609		26.0866	0.35721
10.4148	0.37948	10.3709	0.452098	10.3785	0.317891	9.88702	0.284915	9.77096	0.519016		10.709	0.03043	12.6765	0.0463		26.1043	0.35754
10.4231	0.379551	10.3788	0.452152	10.3863	0.318004	9.89412	0.285001	9.7779	0.51913		10.7163	0.03053	12.6859	0.04648		26.122	0.35789
10.4303	0.379604	10.3853	0.452229	10.394	0.318109	9.90097	0.2851	9.78511	0.519219		10.7241	0.03032	12.6949	0.04605		26.1396	0.35821
10.4374	0.379681	10.3938	0.452281	10.401	0.318236	9.90834	0.285188	9.7919	0.519306		10.7324	0.03036	12.7035	0.04599		26.1573	0.3586
10.4452	0.379722	10.4007	0.452352	10.4089	0.318334	9.91534	0.285269	9.79919	0.519416		10.7398	0.03066	12.7121	0.04622		26.1752	0.35892
10.4529	0.379788	10.4086	0.45242	10.416	0.318448	9.92247	0.285374	9.80598	0.519495		10.747	0.03042	12.7214	0.04687		26.198	0.35926
10.46	0.379846	10.416	0.452481	10.4235	0.318546	9.92962	0.285456	9.81312	0.519616		10.7542	0.03029	12.7309	0.04634		26.2166	0.35962
10.4671	0.379897	10.4231	0.452557	10.4312	0.318655	9.93653	0.285555	9.82009	0.519706		10.7628	0.03022	12.7404	0.04625		26.2343	0.35993
10.4753	0.379968	10.4302	0.452611	10.4385	0.318768	9.94373	0.285639	9.82707	0.519816		10.7703	0.0306	12.749	0.04641		26.252	0.3603
10.4824	0.380008	10.4376	0.452695	10.4456	0.318869	9.95066	0.285738	9.83419	0.51993		10.7774	0.03023	12.7576	0.04583		26.2699	0.36063
10.4899	0.380072	10.4459	0.452752	10.453	0.318985	9.95791	0.285841	9.84111	0.520021		10.7859	0.03123	12.7668	0.04609		26.2875	0.36099
10.4975	0.38012	10.4533	0.452819	10.4613	0.319083	9.96472	0.285921	9.84822	0.520151		10.7926	0.03028	12.777	0.04663		26.3052	0.36135
10.5045	0.380181	10.4604	0.452903	10.4682	0.319189	9.97191	0.286028	9.85517	0.520242		10.8012	0.0306	12.7845	0.0466		26.3229	0.3617
10.5123	0.380245	10.4675	0.45296	10.4755	0.319296	9.97927	0.286117	9.86224	0.520366		10.8085	0.0307	12.7946	0.04628		26.3426	0.36207
10.5201	0.380293	10.475	0.453047	10.4833	0.319391	9.986	0.286225	9.86933	0.520487		10.8157	0.03059	12.8035	0.04608		26.3638	0.36238
10.5276	0.380359	10.4828	0.453108	10.4911	0.319511	9.99341	0.286325	9.87622	0.520601		10.8233	0.03003	12.8121	0.04614		26.3851	0.36275
10.5348	0.380406	10.4904	0.453187	10.4977	0.319604	10.0001	0.286416	9.88341	0.520736		10.8312	0.03018	12.8207	0.04629		26.4039	0.36309
10.5419	0.380474	10.4975	0.453266	10.5053	0.319716	10.0074	0.286528	9.89032	0.520844		10.8392	0.03046	12.83	0.04659		26.4216	0.36344
10.5496	0.380533	10.5047	0.453338	10.5133	0.31982	10.0144	0.286617	9.8974	0.520998		10.8465	0.0308	12.8394	0.04623		26.4393	0.3638
10.5574	0.380587	10.5125	0.453422	10.5199	0.319925	10.0215	0.286726	9.90439	0.521111		10.8538	0.0304	12.8489	0.04667		26.4569	0.36413
10.5652	0.380664	10.5203	0.453489	10.5275	0.320041	10.0288	0.286836	9.91134	0.521239		10.8617	0.03056	12.8578	0.04649		26.4748	0.36449
10.5725	0.380708	10.5277	0.453576	10.5353	0.320136	10.0357	0.286941	9.91857	0.521375		10.8696	0.03068	12.8665	0.04648		26.4925	0.3648
10.5796	0.38079	10.5348	0.45365	10.5431	0.320257	10.043	0.287049	9.92539	0.521483		10.8775	0.03063	12.875	0.04653		26.5102	0.36516
10.5868	0.380841	10.5422	0.453733	10.5502	0.320349	10.0498	0.287151	9.93255	0.521636		10.8849	0.03022	12.884	0.04655		26.5301	0.36551
10.5941	0.380908	10.55	0.453829	10.5572	0.320463	10.0569	0.287258	9.93951	0.521752		10.8921	0.03069	12.8935	0.04685		26.5534	0.36583
10.602	0.380978	10.5576	0.453901	10.5648	0.320575	10.0641	0.287354	9.94644	0.521899		10.8994	0.03044	12.903	0.04693		26.5681	0.3662
10.6098	0.381028	10.5647	0.454001	10.5726	0.32068	10.071	0.287465	9.95366	0.522025		10.9079	0.03051	12.9119	0.04629		26.584	0.36651
10.6175	0.381108	10.5717	0.454077	10.5803	0.320799	10.0783	0.287577	9.96054	0.522155		10.9155	0.03054	12.9205	0.04668		26.6033	0.36687
10.6246	0.381156	10.5793	0.454167	10.5874	0.320897	10.0852	0.287679	9.96779	0.522301		10.9227	0.03034	12.9291	0.04687		26.6245	0.36719
10.6318	0.381232	10.5871	0.454259	10.5945	0.321014	10.0923	0.287799	9.97456	0.522418		10.9305	0.03056	12.9386	0.04708		26.6458	0.36755
10.6392	0.381285	10.5949	0.454337	10.6018	0.32112	10.0994	0.287895	9.98169	0.522569		10.9386	0.03045	12.9486	0.04692		26.6644	0.36793
10.647	0.381339	10.6022	0.454438	10.6096	0.321235	10.1064	0.288015	9.98872	0.522684		10.946	0.03045	12.9565	0.04689		26.6821	0.36825
10.6548	0.381414	10.6092	0.454512	10.6174	0.321352	10.1137	0.28812	9.99567	0.522822		10.9532	0.03079	12.9661	0.04688		26.7	0.36861
10.6623	0.381453	10.6165	0.454615	10.625	0.321456	10.1206	0.288231	10.0028	0.522962		10.9609	0.03067	12.9754	0.04695		26.7176	0.36894
10.6694	0.38153	10.625	0.454691	10.6321	0.321587	10.1279	0.288348	10.0098	0.52308		10.9689	0.03045	12.984	0.04709		26.7353	0.36934
10.6764	0.381589	10.6322	0.454778	10.6392	0.321692	10.1349	0.288446	10.0172	0.523233		10.9769	0.03088	12.9925	0.04656		26.753	0.36967
10.6837	0.381657	10.6393	0.454874	10.6463	0.321807	10.1419	0.28857	10.0242	0.523352		10.9843	0.03116	13.002	0.04704		26.7709	0.36999
10.6915	0.381723	10.6463	0.45494	10.654	0.321931	10.149	0.288674	10.0311	0.523502		10.9916	0.03101	13.0114	0.04688		26.7904	0.37034
10.6993	0.381771	10.6537	0.455043	10.6618	0.322042	10.156	0.288789	10.0383	0.52363		10.9992	0.03061	13.0206	0.04681		26.8116	0.37066
10.7068	0.381839	10.6621	0.455116	10.6696	0.322174	10.1633	0.288906	10.0452	0.52375		11.0071	0.03021	13.0292	0.04717		26.8329	0.37104
10.7139	0.381886	10.6685	0.45521	10.6769	0.322273	10.1703	0.289008	10.0522	0.523896		11.0151	0.0309	13.0379	0.04726		26.8494	0.37136
10.7211	0.381953	10.6767	0.455302	10.6839	0.322403	10.1773	0.289131	10.0592	0.524001		11.0229	0.0304	13.047	0.04769		26.8637	0.37169
10.7294	0.382006	10.684	0.455383	10.6913	0.32252	10.1844	0.289235	10.0662	0.524154		11.0295	0.03093	13.0564	0.04735		26.8839	0.37204
10.7363	0.382054	10.691	0.455486	10.6991	0.322638	10.1914	0.289357	10.0733	0.524259		11.0381	0.02994	13.0659	0.04736		26.9051	0.37236
10.7441	0.382127	10.6992	0.455561	10.7067	0.322764	10.1987	0.289465	10.0802	0.524391		11.0452	0.03078	13.0749	0.04688		26.9264	0.37273
10.7521	0.382172	10.7062	0.455651	10.7138	0.322867	10.2057	0.289565	10.0873	0.52452		11.0525	0.03051	13.0835	0.04711		26.9443	0.37306
10.7588	0.382242	10.7138	0.455732	10.7209	0.323004	10.2129	0.289679	10.0942	0.524632		11.0605	0.03022	13.0922	0.04781		26.962	0.37342
10.7666	0.38228	10.7215	0.45582	10.7283	0.323115	10.2198	0.289781	10.1013	0.524784		11.0685	0.03104	13.1017	0.04727		26.9799	0.37374
10.7742	0.382336	10.7286	0.455915	10.736	0.323245	10.2268	0.289902	10.1084	0.524887		11.0762	0.03058	13.1111	0.04724		26.9976	0.37407
10.7813	0.382389	10.7358	0.455983	10.7438	0.32337	10.234	0.290011	10.1153	0.525029		11.0834	0.03071	13.12	0.0472		27.0152	0.37445
10.7883	0.382427	10.7436	0.456082	10.7511	0.323485	10.2409	0.290133	10.1224	0.525153		11.0907	0.03058	13.1286	0.04759		27.0329	0.37478
10.7962	0.382494	10.7514	0.456155	10.7582	0.323621	10.2484	0.290245	10.1294	0.525267		11.098	0.03089	13.1372	0.04775		27.0508	0.37516
10.8044	0.382532	10.7585	0.456249	10.7657	0.323738	10.2552	0.290342	10.1366	0.525408		11.106	0.03097	13.1464	0.04751		27.0705	0.37549
10.8108	0.382589	10.7656	0.456339	10.7734	0.323874	10.2624	0.290468	10.1436	0.525525		11.114	0.0311	13.1559	0.04794		27.0918	0.37584
10.8186	0.382632	10.7732	0.456421	10.781	0.323994	10.2695	0.290577	10.1506	0.525671		11.122	0.03097	13.1654	0.04801		27.113	0.3762
10.8264	0.382679	10.781	0.456519	10.7881	0.324119	10.2763	0.290696	10.1577	0.525786		11.1295	0.03083	13.1739	0.04787		27.1309	0.3765
10.8342	0.382743	10.7886	0.456586	10.7953	0.324248	10.2837	0.290797	10.1646	0.525911		11.1367	0.03108	13.1825	0.04806		27.1486	0.3769
10.8413	0.382786	10.7957	0.456684	10.8034	0.324363	10.2905	0.290903	10.1716	0.526031		11.1442	0.03118	13.1916	0.04833		27.1663	0.37723
10.8485	0.382856	10.8028	0.456767	10.8101	0.324501	10.2978	0.291017	10.1786	0.526135		11.1521	0.03112	13.2012	0.04784		27.1839	0.37758
10.8561	0.382891	10.8101	0.456846	10.8185	0.324612	10.3049	0.291115	10.1858	0.526276		11.1601	0.03104	13.2106	0.04813		27.2019	0.3779
10.8639	0.38294	10.818	0.456945	10.8251	0.324742	10.3118	0.291238	10.1927	0.52637		11.1679	0.03118	13.2192	0.04811		27.2195	0.37824
10.871	0.382995	10.8258	0.457011	10.8326	0.324871	10.3191	0.29134	10.1997	0.526493		11.1745	0.0314	13.2281	0.04798		27.2372	0.3786
10.8782	0.383032	10.8333	0.457114	10.8403	0.324983	10.326	0.291449	10.2069	0.526603		11.1828	0.03138	13.2375	0.04842		27.256	0.37893
10.886	0.383098	10.8403	0.457181	10.8481	0.325115	10.3333	0.291558	10.2138	0.526714		11.1906	0.0308	13.2468	0.04821		27.2773	0.3793
10.8939	0.383139	10.8475	0.457279	10.8551	0.325231	10.3402	0.291652	10.2208	0.526844		11.1979	0.0309	13.2553	0.0482		27.2985	0.37962
10.9011	0.3832	10.8552	0.457369	10.8622	0.325372	10.3474	0.291776	10.2278	0.526937		11.2051	0.03143	13.264	0.04838		27.3171	0.37998
10.9083	0.383245	10.863	0.457443	10.8699	0.325487	10.3546	0.291874	10.2347	0.527072		11.2129	0.03091	13.2739	0.04797		27.335	0.38031
10.9154	0.383293	10.8706	0.457539	10.8776	0.325603	10.3615	0.291987	10.242	0.527167		11.2209	0.03094	13.282	0.04885		27.3527	0.38063
10.9235	0.383358	10.8777	0.45761	10.8854	0.325731	10.3686	0.292085	10.2487	0.527284		11.2288	0.03151	13.2917	0.04846		27.3703	0.38103
10.9312	0.383397	10.8848	0.457712	10.8926	0.325843	10.3757	0.292188	10.256	0.5274		11.236	0.03146	13.3005	0.04828		27.388	0.38134
10.9383	0.383465	10.8922	0.457807	10.8997	0.325979	10.3829	0.292299	10.263	0.5275		11.2433	0.0315	13.3093	0.04802		27.4057	0.38171
10.9457	0.383511	10.9	0.457897	10.9067	0.326093	10.3898	0.292388	10.27	0.527633		11.2511	0.03165	13.3187	0.04869		27.4236	0.38205
10.9535	0.383571	10.9078	0.457994	10.9144	0.326215	10.3968	0.292504	10.277	0.527727		11.2593	0.03076	13.3281	0.04891		27.4417	0.38237
10.9613	0.383628	10.9153	0.458065	10.9222	0.32634	10.404	0.292601	10.2839	0.527846		11.2666	0.03179	13.337	0.0485		27.463	0.38273
10.9683	0.383672	10.9224	0.458172	10.93	0.326449	10.411	0.292703	10.2911	0.527952		11.2739	0.0315	13.3456	0.0481		27.4842	0.38304
10.9753	0.383745	10.9295	0.458246	10.9371	0.326573	10.4183	0.292806	10.298	0.52805		11.2816	0.03184	13.3542	0.04825		27.5037	0.38338
10.9831	0.383795	10.9372	0.45834	10.9442	0.326679	10.4252	0.292903	10.3052	0.528169		11.29	0.03181	13.3642	0.04838		27.5216	0.38369
10.9909	0.383864	10.945	0.458427	10.9515	0.326808	10.4323	0.293015	10.312	0.528254		11.2975	0.03152	13.3728	0.04842		27.5393	0.38403
10.9981	0.383927	10.9523	0.458502	10.9592	0.326916	10.4393	0.2931	10.3191	0.528375		11.3048	0.03131	13.3814	0.04829		27.557	0.38436
11.0052	0.383987	10.9594	0.4586	10.967	0.327023	10.4464	0.293208	10.3263	0.528479		11.312	0.0308	13.3906	0.04819		27.5746	0.38467
11.0129	0.384058	10.9665	0.45867	10.9741	0.327143	10.4537	0.293303	10.333	0.528579		11.3201	0.03125	13.4001	0.04888		27.5925	0.38503
11.0207	0.38411	10.9742	0.45878	10.9811	0.327244	10.4606	0.293407	10.3403	0.528679		11.328	0.03152	13.4095	0.04849		27.6102	0.38531
11.0282	0.384189	10.9819	0.458871	10.9887	0.327375	10.4678	0.293516	10.3472	0.528789		11.3358	0.03129	13.4182	0.04816		27.6279	0.38565
11.0353	0.384248	10.9897	0.45896	10.9965	0.327481	10.4748	0.293601	10.3542	0.528892		11.3431	0.03102	13.4268	0.04856		27.6492	0.38598
11.0424	0.384329	10.9971	0.459067	11.0042	0.327602	10.4818	0.293713	10.3613	0.528996		11.3504	0.03114	13.4355	0.04779		27.6704	0.38628
11.0507	0.38441	11.0037	0.459146	11.0116	0.327718	10.489	0.2938	10.3681	0.529104		11.3576	0.0318	13.445	0.04827		27.6903	0.38663
11.0583	0.384471	11.0121	0.459266	11.0186	0.327826	10.4959	0.293896	10.3754	0.529213		11.3656	0.03175	13.4545	0.04845		27.7082	0.38692
11.0654	0.384571	11.0194	0.459355	11.026	0.327953	10.5033	0.293997	10.3823	0.529323		11.374	0.03159	13.464	0.04832		27.7259	0.38724
11.0725	0.384638	11.0265	0.45946	11.0338	0.328061	10.5102	0.294086	10.3895	0.529431		11.3812	0.03167	13.4726	0.0485		27.7436	0.38754
11.0797	0.384734	11.0339	0.45955	11.0416	0.328183	10.5173	0.294187	10.3963	0.529539		11.3885	0.03191	13.4812	0.04864		27.7613	0.38785
11.0882	0.384817	11.0417	0.459637	11.0489	0.328286	10.5244	0.29427	10.4034	0.529645		11.3968	0.032	13.4898	0.04833		27.7792	0.38814
11.0952	0.384899	11.0495	0.45974	11.0559	0.328407	10.5313	0.294371	10.4041	0.529748		11.4045	0.03158	13.4992	0.04783		27.7968	0.38842
11.1024	0.384997	11.0568	0.459815	11.0631	0.328538	10.5386	0.294464	10.4104	0.529852		11.4118	0.03194	13.5087	0.04845		27.8156	0.38873
11.1107	0.385072	11.0638	0.459919	11.0701	0.328648	10.5455	0.294556	10.4173	0.529969		11.4191	0.03196	13.518	0.04815		27.8369	0.38896
11.1172	0.38518	11.0709	0.460004	11.0782	0.328782	10.5528	0.294661	10.4245	0.530085		11.4268	0.03223	13.5267	0.04822		27.8582	0.38927
11.125	0.385265	11.0782	0.460087	11.0864	0.328894	10.5597	0.294743	10.4315	0.530194		11.4353	0.03225	13.5352	0.04841		27.8772	0.38952
11.1328	0.385368	11.0865	0.460189	11.0928	0.329022	10.5668	0.294857	10.4386	0.530311		11.4421	0.03175	13.544	0.0486		27.8949	0.38979
11.1405	0.385477	11.0941	0.460267	11.1012	0.32915	10.5741	0.294948	10.4456	0.530417		11.4498	0.0316	13.5543	0.04798		27.9125	0.39011
11.1476	0.385571	11.1012	0.460375	11.1083	0.329256	10.5811	0.295046	10.4525	0.530528		11.4578	0.03217	13.5623	0.04827		27.9302	0.39036
11.1547	0.385687	11.1083	0.460459	11.1154	0.329392	10.5882	0.295148	10.4597	0.53064		11.4656	0.03237	13.5717	0.04833		27.9481	0.39064
11.1624	0.385773	11.1156	0.460559	11.1225	0.329513	10.5952	0.295234	10.4666	0.530757		11.4729	0.03253	13.581	0.0486		27.9658	0.3909
11.1702	0.385882	11.1234	0.460652	11.1303	0.329644	10.6023	0.295341	10.4737	0.530873		11.4801	0.03179	13.5896	0.04821		27.9835	0.39117
11.178	0.385984	11.1313	0.460742	11.1381	0.32976	10.6094	0.295428	10.4806	0.530994		11.4881	0.03212	13.5983	0.04829		28.0016	0.39145
11.1846	0.386088	11.1388	0.460853	11.1458	0.329887	10.6164	0.295538	10.4877	0.531106		11.4961	0.0319	13.6083	0.04853		28.0228	0.3917
11.192	0.386204	11.1458	0.46093	11.1529	0.330033	10.6237	0.29563	10.4948	0.531205		11.5037	0.03186	13.6171	0.04819		28.0441	0.392
11.2002	0.386308	11.1529	0.461045	11.16	0.330155	10.6305	0.295729	10.5016	0.531332		11.5109	0.03218	13.6256	0.04802		28.0629	0.39223
11.2073	0.386433	11.1607	0.461128	11.1674	0.330309	10.6378	0.295828	10.5088	0.531469		11.5186	0.03233	13.6349	0.04871		28.0806	0.39254
11.2144	0.386528	11.1684	0.461216	11.1756	0.330432	10.6447	0.295918	10.5158	0.531573		11.5266	0.0328	13.6443	0.04842		28.0983	0.3928
11.2217	0.386643	11.176	0.461314	11.1826	0.330561	10.6518	0.29604	10.5229	0.531715		11.5345	0.03232	13.6537	0.04877		28.1159	0.39308
11.2302	0.386759	11.1831	0.461401	11.1899	0.330692	10.659	0.296131	10.5298	0.531816		11.5418	0.03203	13.6621	0.04904		28.1338	0.39338
11.2375	0.386858	11.1902	0.461509	11.1976	0.330816	10.666	0.296235	10.5367	0.531946		11.5491	0.03198	13.6707	0.04843		28.1515	0.39363
11.2446	0.38699	11.1979	0.461588	11.2053	0.330959	10.6732	0.296347	10.544	0.532066		11.5564	0.03207	13.6809	0.0484		28.1694	0.39396
11.2517	0.387077	11.2057	0.461681	11.2117	0.331084	10.6802	0.296447	10.5508	0.532179		11.5644	0.03224	13.6895	0.04833		28.1907	0.39426
11.2591	0.387199	11.2131	0.461774	11.2194	0.331224	10.6873	0.296572	10.558	0.532318		11.5724	0.03166	13.6981	0.04942		28.2119	0.39456
11.267	0.387312	11.2202	0.461858	11.2276	0.331351	10.6944	0.296673	10.565	0.532418		11.58	0.032	13.7077	0.04851		28.2314	0.3949
11.2748	0.387419	11.2274	0.461962	11.235	0.331488	10.7013	0.296789	10.5719	0.532559		11.5873	0.03182	13.7167	0.0487		28.2491	0.3952
11.2821	0.387539	11.2352	0.462044	11.242	0.331628	10.7086	0.296896	10.5791	0.532675		11.5953	0.0321	13.7253	0.04823		28.2668	0.39556
11.2892	0.387635	11.243	0.462151	11.2491	0.331751	10.7156	0.297007	10.5859	0.532805		11.6031	0.03224	13.7339	0.04872		28.2844	0.39588
11.2966	0.387761	11.2506	0.462237	11.2567	0.331895	10.7227	0.297132	10.5932	0.532929		11.6104	0.03227	13.7437	0.04872		28.3021	0.39625
11.3044	0.38786	11.2578	0.462334	11.2644	0.332014	10.7297	0.297237	10.6	0.533033		11.6176	0.03232	13.7533	0.04852		28.32	0.3966
11.3121	0.38797	11.2648	0.462438	11.2722	0.332151	10.7368	0.297368	10.6071	0.53318		11.6256	0.03284	13.7614	0.04871		28.3377	0.39694
11.3192	0.388083	11.272	0.462523	11.2793	0.332278	10.7439	0.297477	10.6142	0.53328		11.6335	0.03256	13.7707	0.04909		28.356	0.39732
11.3267	0.38817	11.2798	0.462629	11.2861	0.332403	10.7508	0.297598	10.6211	0.533415		11.6414	0.03288	13.7801	0.04935		28.3773	0.3976
11.3345	0.388289	11.2876	0.462709	11.2946	0.332553	10.7581	0.297719	10.6282	0.533549		11.6487	0.03238	13.789	0.04913		28.3986	0.39799
11.3423	0.388383	11.295	0.462808	11.3019	0.332674	10.7652	0.297835	10.6352	0.53366		11.6559	0.03257	13.7976	0.04909		28.4182	0.39833
11.3493	0.388499	11.3021	0.462908	11.309	0.332813	10.7723	0.297973	10.6422	0.5338		11.6638	0.03216	13.8065	0.04944		28.4359	0.3987
11.3565	0.388604	11.3093	0.463001	11.3163	0.332936	10.7794	0.29808	10.6492	0.533909		11.6718	0.03199	13.8159	0.04911		28.4536	0.39909
11.3636	0.388706	11.3169	0.463103	11.3241	0.333061	10.7863	0.29821	10.6562	0.534054		11.6797	0.03259	13.8254	0.04937		28.4713	0.39943
11.3719	0.388812	11.3247	0.463188	11.3318	0.333197	10.7935	0.298324	10.6634	0.534166		11.6865	0.03246	13.8341	0.04944		28.4889	0.39982
11.3792	0.388885	11.3324	0.463307	11.3391	0.333315	10.8005	0.298447	10.6703	0.534301		11.6943	0.03257	13.8427	0.04933		28.5069	0.40015
11.3864	0.388984	11.3395	0.463404	11.3458	0.333457	10.8077	0.298578	10.6774	0.534433		11.7024	0.03251	13.8516	0.04958		28.5245	0.40055
11.3942	0.389068	11.3466	0.463504	11.3542	0.333572	10.8147	0.298699	10.6844	0.534545		11.7097	0.03242	13.8617	0.04989		28.5422	0.40087
11.4018	0.389167	11.3544	0.463616	11.3609	0.333699	10.8218	0.298837	10.6914	0.534693		11.717	0.03237	13.8698	0.0499		28.5633	0.40123
11.4089	0.389267	11.3624	0.463701	11.3684	0.333832	10.829	0.298949	10.6984	0.534797		11.7247	0.03282	13.8791	0.04899		28.5845	0.4016
11.416	0.389342	11.3694	0.463809	11.3762	0.333949	10.8359	0.299073	10.7053	0.534938		11.7327	0.03302	13.8885	0.05011		28.6044	0.40193
11.4233	0.389439	11.3765	0.463896	11.3838	0.334095	10.8431	0.299205	10.7126	0.535067		11.7406	0.03236	13.8975	0.04968		28.6221	0.40231
11.4311	0.3895	11.3843	0.464002	11.3908	0.334213	10.8501	0.299327	10.7194	0.535186		11.7478	0.03301	13.9062	0.04956		28.64	0.40263
11.439	0.389597	11.392	0.464106	11.398	0.33435	10.8573	0.299463	10.7266	0.535323		11.7551	0.0325	13.915	0.04973		28.6577	0.40298
11.4468	0.389668	11.3995	0.4642	11.4058	0.334476	10.8641	0.29957	10.7335	0.535426		11.7628	0.03285	13.9244	0.04977		28.6754	0.40334
11.4537	0.389733	11.4065	0.46432	11.4134	0.334605	10.8714	0.299705	10.7404	0.535567		11.7714	0.0332	13.9338	0.0496		28.693	0.40363
11.461	0.389812	11.4137	0.464406	11.4205	0.334737	10.8785	0.299827	10.7477	0.535678		11.7786	0.03246	13.9424	0.04982		28.7109	0.40398
11.4688	0.389873	11.421	0.464519	11.4275	0.33485	10.8855	0.299951	10.7545	0.535799		11.7859	0.03327	13.951	0.04928		28.7286	0.40429
11.4766	0.389958	11.4294	0.464618	11.4352	0.334985	10.8927	0.30008	10.7619	0.535926		11.7934	0.03255	13.9604	0.05003		28.7476	0.40464
11.4841	0.390016	11.4367	0.464721	11.443	0.3351	10.8998	0.300191	10.7686	0.536032		11.8014	0.03237	13.97	0.04919		28.7689	0.40496
11.4913	0.390086	11.4437	0.464829	11.4508	0.335227	10.9068	0.300329	10.7757	0.53617		11.8094	0.03302	13.9779	0.04989		28.7901	0.40525
11.4983	0.390156	11.4509	0.464916	11.4582	0.335354	10.9139	0.300439	10.7829	0.536275		11.8168	0.03279	13.9884	0.04938		28.8085	0.40561
11.5059	0.390211	11.4588	0.465019	11.4652	0.335472	10.9208	0.300564	10.7896	0.536409		11.8242	0.03282	13.9961	0.04991		28.8264	0.40591
11.5139	0.390293	11.4667	0.465114	11.4724	0.335607	10.9281	0.300689	10.7969	0.536528		11.8322	0.03271	14.0058	0.05024		28.8441	0.40631
11.5209	0.390344	11.4738	0.465229	11.48	0.335719	10.9351	0.300803	10.8039	0.536636		11.8394	0.03278	14.015	0.05024		28.8618	0.40661
11.5281	0.390412	11.4808	0.465333	11.4879	0.335858	10.9423	0.300937	10.8109	0.536771		11.8471	0.03282	14.0234	0.04988		28.8794	0.40695
11.5366	0.390476	11.4882	0.465424	11.4957	0.335976	10.9494	0.30104	10.8178	0.536866		11.8551	0.03273	14.0335	0.05006		28.8971	0.4073
11.5433	0.390534	11.496	0.465534	11.5021	0.336103	10.9564	0.301171	10.8248	0.537001		11.863	0.0325	14.042	0.05026		28.915	0.40758
11.5508	0.390602	11.5038	0.465619	11.5101	0.336238	10.9636	0.301293	10.8319	0.537104		11.8702	0.03322	14.0507	0.05039		28.9347	0.40793
11.5589	0.390649	11.5112	0.465726	11.5177	0.336351	10.9705	0.30142	10.8388	0.537219		11.8774	0.03287	14.0595	0.05048		28.956	0.40823
11.5653	0.390733	11.5184	0.465808	11.5248	0.336489	10.9778	0.301546	10.846	0.537335		11.8854	0.03267	14.0697	0.05084		28.9772	0.40857
11.5739	0.390791	11.5254	0.465901	11.5319	0.336602	10.9849	0.30166	10.853	0.537427		11.8934	0.03304	14.0785	0.05022		28.9958	0.40888
11.581	0.390851	11.533	0.466001	11.5394	0.336731	10.9919	0.301786	10.86	0.537555		11.9006	0.0327	14.0872	0.05063		29.0135	0.40923
11.5882	0.390915	11.5408	0.466082	11.5472	0.336858	10.9991	0.301899	10.867	0.537643		11.9079	0.03308	14.0962	0.05056		29.0311	0.40957
11.5953	0.390962	11.5486	0.466198	11.5548	0.33698	11.0059	0.302023	10.8739	0.537771		11.9159	0.03294	14.1056	0.05092		29.049	0.40988
11.6031	0.39104	11.5557	0.466282	11.5618	0.337126	11.0132	0.302149	10.8812	0.537881		11.9238	0.03307	14.1149	0.05065		29.0667	0.41024
11.6109	0.391095	11.5627	0.466383	11.569	0.337239	11.0201	0.302256	10.8881	0.537984		11.9312	0.03296	14.1226	0.05042		29.0844	0.41053
11.6183	0.391181	11.5702	0.466478	11.5766	0.337371	11.0274	0.302378	10.8952	0.538114		11.9384	0.03304	14.1322	0.05104		29.1021	0.41085
11.6254	0.391242	11.578	0.466565	11.5843	0.337488	11.0343	0.302486	10.9021	0.538208		11.9462	0.0332	14.1418	0.051		29.1211	0.41117
11.6326	0.391306	11.5859	0.466675	11.5922	0.337614	11.0414	0.302616	10.9091	0.538343		11.9542	0.0336	14.1503	0.05086		29.1424	0.41148
11.6404	0.391386	11.5932	0.466752	11.5992	0.337742	11.0486	0.302722	10.9163	0.538448		11.9621	0.03324	14.1591	0.05042		29.1636	0.41184
11.6482	0.391441	11.6003	0.466861	11.6063	0.337858	11.0555	0.302838	10.923	0.538558		11.9692	0.03322	14.1686	0.05065		29.1822	0.41214
11.6559	0.391523	11.6076	0.466955	11.614	0.337996	11.0628	0.302962	10.9303	0.538671		11.9772	0.03317	14.178	0.05141		29.1999	0.41247
11.663	0.391584	11.6155	0.467051	11.6219	0.33811	11.0697	0.303067	10.9374	0.538761		11.985	0.03336	14.1867	0.05114		29.2175	0.41276
11.6701	0.39165	11.6232	0.467153	11.6283	0.338246	11.0768	0.303193	10.9442	0.538893		11.9922	0.03321	14.195	0.05077		29.2352	0.41307
11.6781	0.39172	11.6303	0.46724	11.637	0.338379	11.0839	0.303292	10.9514	0.538984		11.9994	0.03335	14.2052	0.05122		29.2531	0.41341
11.6857	0.391775	11.6374	0.467353	11.6441	0.338497	11.0908	0.303414	10.9582	0.539099		12.0074	0.03262	14.2135	0.05141		29.2708	0.41368
11.6928	0.391854	11.645	0.467449	11.6508	0.338634	11.098	0.303525	10.9654	0.539196		12.0154	0.03337	14.2228	0.0513		29.2885	0.41403
11.7	0.391911	11.6528	0.467549	11.6593	0.338753	11.1051	0.303627	10.9723	0.539293		12.0234	0.03351	14.2322	0.05154		29.3061	0.4143
11.7075	0.391986	11.6601	0.467646	11.6658	0.338897	11.1123	0.303745	10.9795	0.539412		12.0306	0.03359	14.2404	0.05157		29.3252	0.41461
11.7158	0.392051	11.6671	0.467731	11.6736	0.339017	11.1193	0.303834	10.9864	0.5395		12.038	0.0334	14.2506	0.05107		29.3464	0.41494
11.7232	0.392105	11.6746	0.467838	11.681	0.339153	11.1263	0.303956	10.9934	0.539622		12.046	0.03355	14.2586	0.05178		29.3677	0.41521
11.73	0.392175	11.6827	0.46792	11.6882	0.339298	11.1336	0.304068	11.0005	0.539714		12.0534	0.03342	14.2677	0.05152		29.3874	0.41555
11.7382	0.392225	11.6898	0.46803	11.696	0.339419	11.1404	0.304168	11.0074	0.539813		12.0609	0.03345	14.2772	0.05191		29.405	0.41583
11.7453	0.392305	11.6969	0.468124	11.7036	0.339569	11.1478	0.304276	11.0146	0.539925		12.0688	0.03288	14.2866	0.05158		29.4227	0.41616
11.7526	0.392363	11.7045	0.468218	11.7107	0.339691	11.1548	0.304369	11.0215	0.540019		12.0767	0.03339	14.2954	0.05171		29.4406	0.41645
11.7604	0.392435	11.7123	0.468315	11.7178	0.33983	11.1618	0.304475	11.0286	0.540144		12.084	0.03336	14.304	0.05166		29.4583	0.41675
11.7681	0.392516	11.72	0.468405	11.7261	0.339965	11.1689	0.304574	11.0356	0.540226		12.0912	0.03292	14.3129	0.05191		29.476	0.41706
11.7752	0.392573	11.7271	0.468511	11.7333	0.340089	11.1757	0.304681	11.0425	0.540341		12.0991	0.03382	14.3223	0.05183		29.4937	0.41731
11.7823	0.392656	11.7342	0.468586	11.7402	0.340227	11.1831	0.304791	11.0496	0.540437		12.1071	0.03351	14.3316	0.05181		29.5118	0.41765
11.7899	0.392719	11.7413	0.468681	11.7486	0.340347	11.19	0.304885	11.0566	0.540527		12.115	0.03339	14.3403	0.05176		29.5333	0.41792
11.7977	0.392802	11.7496	0.468769	11.7551	0.340481	11.1972	0.305003	11.0638	0.540644		12.1222	0.03317	14.3489	0.0517		29.5545	0.41823
11.8055	0.392864	11.7572	0.468847	11.7627	0.340616	11.2043	0.305095	11.0707	0.54072		12.1294	0.03345	14.3588	0.05167		29.5736	0.41856
11.8127	0.392926	11.7641	0.468954	11.7705	0.340747	11.2112	0.305201	11.0777	0.540844		12.1378	0.03328	14.3675	0.05166		29.5912	0.41886
11.8198	0.393013	11.7718	0.46902	11.7782	0.340882	11.2185	0.305301	11.0848	0.540934		12.1454	0.03378	14.3761	0.05193		29.6091	0.4192
11.8272	0.393071	11.7793	0.469114	11.7852	0.341002	11.2255	0.305404	11.0917	0.541033		12.1525	0.0336	14.3848	0.05216		29.6268	0.41949
11.8351	0.393165	11.7864	0.469193	11.7923	0.341142	11.2328	0.305505	11.0988	0.541151		12.1609	0.03356	14.3945	0.05235		29.6445	0.41983
11.8419	0.393234	11.7935	0.469268	11.7998	0.341259	11.2397	0.305592	11.1057	0.541249		12.1677	0.03392	14.4043	0.05249		29.6622	0.42015
11.85	0.393308	11.8014	0.469352	11.8076	0.341392	11.2468	0.305704	11.1128	0.541382		12.1759	0.03373	14.4125	0.05275		29.6801	0.42047
11.8577	0.393388	11.8092	0.469415	11.8154	0.341513	11.254	0.305802	11.1198	0.541471		12.1834	0.03381	14.4217	0.05222		29.6986	0.4208
11.8648	0.393456	11.8163	0.469501	11.8225	0.341631	11.2607	0.305907	11.1267	0.541591		12.1907	0.03359	14.4311	0.05245		29.7199	0.42109
11.8719	0.393549	11.8233	0.469568	11.8296	0.341763	11.2681	0.306014	11.134	0.541696		12.1987	0.0337	14.4399	0.05247		29.7412	0.42144
11.8798	0.393618	11.8308	0.469636	11.8369	0.341877	11.2751	0.306107	11.1407	0.5418		12.2067	0.03353	14.4486	0.05272		29.7599	0.42174
11.8876	0.393705	11.8386	0.469703	11.8448	0.342007	11.2823	0.306214	11.1481	0.541928		12.214	0.03372	14.4575	0.05297		29.7776	0.42207
11.8947	0.393783	11.8464	0.469754	11.8525	0.342115	11.2892	0.306307	11.1551	0.542018		12.2213	0.03429	14.4673	0.05268		29.7955	0.42239
11.9018	0.393866	11.8542	0.469825	11.8599	0.342239	11.2963	0.306423	11.1621	0.542151		12.2293	0.03411	14.4759	0.05274		29.8132	0.42267
11.9094	0.393968	11.8612	0.469877	11.8669	0.342364	11.3036	0.306516	11.169	0.542256		12.2367	0.03412	14.4846	0.05302		29.8309	0.42303
11.9174	0.394044	11.8683	0.469958	11.874	0.342469	11.3104	0.306606	11.1759	0.542366		12.2445	0.03442	14.4941	0.05261		29.8486	0.42334
11.9245	0.394146	11.8759	0.470016	11.8815	0.342602	11.3177	0.306713	11.1832	0.542487		12.2524	0.03382	14.5036	0.05326		29.8662	0.42369
11.9316	0.394226	11.8837	0.470074	11.8893	0.342704	11.3247	0.3068	11.1899	0.542592		12.2593	0.03409	14.5121	0.05307		29.8862	0.42399
11.9391	0.394322	11.8915	0.470145	11.8971	0.342825	11.3318	0.306919	11.1972	0.542724		12.2674	0.03442	14.5215	0.05272		29.9074	0.42431
11.9469	0.394415	11.8989	0.470187	11.9045	0.342944	11.3389	0.307014	11.2043	0.542828		12.2753	0.03417	14.5301	0.05268		29.9284	0.42464
11.9547	0.394487	11.9055	0.47025	11.9115	0.343054	11.3456	0.307111	11.2111	0.542961		12.2828	0.03426	14.5393	0.05323		29.9463	0.42493
11.9621	0.394594	11.9135	0.470297	11.9187	0.343185	11.3531	0.307207	11.2183	0.543085		12.2901	0.0342	14.5485	0.05311		29.964	0.42529
11.9692	0.394669	11.9209	0.470363	11.9269	0.343295	11.36	0.30729	11.2252	0.543197		12.2975	0.0341	14.5571	0.05305		29.9817	0.42558
11.9764	0.39476	11.9279	0.47042	11.934	0.343419	11.3671	0.3074	11.2324	0.543342		12.3056	0.03471	14.5658	0.05315		29.9994	0.42589
11.9843	0.394848	11.9351	0.470468	11.941	0.343537	11.3742	0.307484	11.2393	0.543445		12.3133	0.03429	14.5761	0.05314		30.0173	0.4262
11.9921	0.394936	11.943	0.470542	11.9488	0.343646	11.3813	0.307589	11.2464	0.543593		12.3206	0.03432	14.5849	0.05353		30.0349	0.42647
11.9995	0.395044	11.9511	0.470579	11.9565	0.343766	11.3884	0.307683	11.2534	0.543705		12.328	0.03372	14.5935	0.05329		30.0528	0.4268
12.0066	0.395117	11.9582	0.470652	11.964	0.343867	11.3954	0.307771	11.2603	0.543834		12.3359	0.03409	14.6021	0.05309		30.0741	0.42708
12.0139	0.395221	11.9652	0.470709	11.9707	0.343995	11.4027	0.307855	11.2675	0.543974		12.344	0.03414	14.6117	0.05358		30.0954	0.42742
12.0217	0.395301	11.9724	0.470761	11.9781	0.34411	11.4097	0.307955	11.2743	0.544087		12.3515	0.03442	14.6211	0.05349		30.1148	0.4277
12.0296	0.39539	11.9803	0.470834	11.9858	0.34423	11.4168	0.308054	11.2815	0.54424		12.3588	0.03463	14.6297	0.05344		30.1325	0.42798
12.0369	0.395498	11.9884	0.470876	11.9937	0.344352	11.4239	0.308149	11.2885	0.544348		12.3661	0.03418	14.6384	0.05332		30.1502	0.42831
12.044	0.395587	11.995	0.470947	12.0012	0.344466	11.4308	0.308232	11.2953	0.544498		12.3744	0.03471	14.6472	0.0537		30.1679	0.42859
12.0511	0.395694	12.0028	0.470995	12.0083	0.344591	11.4381	0.308328	11.3027	0.54463		12.3823	0.03417	14.6566	0.05373		30.1858	0.42895
12.0593	0.39578	12.0105	0.471054	12.0154	0.344698	11.445	0.308413	11.3095	0.544753		12.3896	0.03441	14.666	0.05386		30.2035	0.42923
12.0667	0.395881	12.0175	0.471122	12.0231	0.344831	11.4522	0.308501	11.3166	0.544903		12.3968	0.03411	14.6753	0.05411		30.2211	0.42954
12.0739	0.395974	12.0246	0.471181	12.0308	0.344946	11.4593	0.308599	11.3237	0.54502		12.4041	0.03397	14.6838	0.05361		30.2395	0.42984
12.0809	0.39606	12.0325	0.471258	12.0387	0.345068	11.4654	0.308692	11.3306	0.545178		12.4128	0.03443	14.6924	0.05394		30.2607	0.43012
12.0886	0.396153	12.0404	0.471311	12.0457	0.34519	11.4662	0.308785	11.3377	0.545301		12.4204	0.03463	14.7025	0.05335		30.282	0.43046
12.0967	0.396246	12.047	0.471379	12.0528	0.345295	11.4735	0.308873	11.3445	0.545439		12.4276	0.03448	14.7112	0.05333		30.3017	0.43073
12.1039	0.396335	12.0553	0.471426	12.0602	0.345428	11.4804	0.308965	11.3518	0.54559		12.4348	0.03479	14.7201	0.05399		30.3194	0.43103
12.111	0.396428	12.0626	0.471481	12.068	0.345534	11.4877	0.309057	11.3586	0.545722		12.4423	0.0346	14.7297	0.05382		30.337	0.43134
12.1185	0.396522	12.0697	0.47155	12.0757	0.345656	11.4947	0.309149	11.3658	0.545882		12.4512	0.03514	14.7383	0.0536		30.3547	0.43163
12.1263	0.396618	12.0768	0.471592	12.0827	0.345778	11.5018	0.309239	11.3727	0.546013		12.4578	0.03505	14.747	0.05375		30.3726	0.43196
12.1341	0.396717	12.0844	0.471664	12.0898	0.345884	11.5091	0.309333	11.3797	0.546161		12.4663	0.03442	14.7557	0.05397		30.3903	0.43225
12.1413	0.396814	12.0927	0.471711	12.0978	0.346014	11.5158	0.309429	11.3869	0.546306		12.474	0.03482	14.7651	0.05391		30.408	0.43259
12.1484	0.396904	12.0992	0.471773	12.1057	0.346125	11.523	0.309526	11.3937	0.546443		12.4812	0.03454	14.7745	0.05399		30.4257	0.43286
12.1562	0.397006	12.1068	0.471828	12.1127	0.346247	11.53	0.309618	11.4009	0.546608		12.4886	0.03501	14.7833	0.05434		30.4442	0.43315
12.1643	0.397105	12.1147	0.471882	12.1198	0.346358	11.5372	0.30971	11.4079	0.546731		12.4959	0.03499	14.7919	0.05381		30.4655	0.43347
12.1676	0.397204	12.122	0.471954	12.1271	0.346471	11.5442	0.309803	11.415	0.546896		12.5042	0.03448	14.801	0.0536		30.4867	0.43374
12.171	0.397302	12.1291	0.471994	12.1348	0.346597	11.5513	0.309901	11.4219	0.547025		12.5119	0.0342	14.8104	0.05422		30.506	0.43407
12.1785	0.397404	12.1363	0.472061	12.1427	0.34671	11.5585	0.309993	11.4288	0.547172		12.5192	0.03483	14.8199	0.05378		30.5237	0.43432
12.1866	0.397516	12.1446	0.472106	12.1498	0.346842	11.5653	0.310088	11.436	0.547325		12.5266	0.03449	14.8286	0.05389		30.5413	0.43461
12.1932	0.397624	12.1518	0.472153	12.1573	0.346946	11.5726	0.310202	11.4429	0.547455		12.5346	0.03446	14.8371	0.05439		30.559	0.43487
12.2016	0.39773	12.1589	0.472213	12.1649	0.347064	11.5798	0.310288	11.4501	0.547617		12.5425	0.03455	14.8466	0.05416		30.5769	0.43513
12.2087	0.397842	12.1664	0.472241	12.1721	0.347189	11.5867	0.31039	11.4571	0.547736		12.5499	0.03485	14.856	0.05408		30.5946	0.43545
12.2158	0.397941	12.1742	0.472307	12.1791	0.3473	11.5939	0.310477	11.4639	0.547896		12.5575	0.0346	14.8647	0.05432		30.6123	0.43568
12.2231	0.398046	12.1819	0.472346	12.1867	0.347425	11.6007	0.31058	11.4711	0.548033		12.5656	0.03491	14.8734	0.05424		30.6306	0.43598
12.2309	0.398151	12.1892	0.472398	12.1946	0.347536	11.608	0.310677	11.478	0.548169		12.5726	0.0347	14.8833	0.05386		30.6519	0.43621
12.2387	0.398257	12.1962	0.472446	12.2016	0.347671	11.6149	0.310765	11.4852	0.548338		12.5806	0.03499	14.8915	0.0543		30.6731	0.43648
12.246	0.398368	12.2033	0.472482	12.2092	0.347781	11.6222	0.310876	11.4922	0.54847		12.5886	0.03497	14.9014	0.05403		30.6928	0.43676
12.2531	0.398469	12.2113	0.472539	12.217	0.347907	11.6294	0.310961	11.4993	0.548629		12.596	0.03471	14.9092	0.05395		30.7071	0.43702
12.2604	0.398577	12.2191	0.472573	12.2244	0.348036	11.6362	0.311064	11.5063	0.548762		12.6033	0.03469	14.9194	0.05431		30.7242	0.4373
12.2682	0.398692	12.2257	0.472637	12.2315	0.348143	11.6435	0.311149	11.5132	0.548914		12.6106	0.03464	14.9283	0.05385		30.7454	0.43754
12.276	0.398786	12.2341	0.47269	12.2386	0.348279	11.6505	0.311239	11.5204	0.549072		12.6185	0.03455	14.937	0.05504		30.7667	0.43782
12.2829	0.398911	12.2412	0.472739	12.2463	0.348385	11.6576	0.311341	11.5272	0.549206		12.6265	0.03538	14.9464	0.05457		30.7859	0.43809
12.2907	0.399007	12.2484	0.472794	12.254	0.34851	11.6647	0.311423	11.5343	0.549366		12.6343	0.035	14.9553	0.05483		30.8036	0.43833
12.2985	0.399114	12.2554	0.472835	12.2618	0.348637	11.6717	0.311532	11.5413	0.549488		12.6415	0.03495	14.964	0.05466		30.8215	0.43862
12.3055	0.399216	12.2631	0.472901	12.269	0.348743	11.679	0.311616	11.5483	0.54964		12.6493	0.03484	14.9726	0.0545		30.8392	0.43886
12.3126	0.399306	12.271	0.472942	12.276	0.348884	11.6858	0.311716	11.5554	0.549791		12.6572	0.03471	14.9821	0.05425		30.8568	0.43914
12.3204	0.399427	12.2787	0.472997	12.2834	0.348996	11.6932	0.31181	11.5623	0.549924		12.6645	0.03533	14.9915	0.05477		30.8745	0.43937
12.3286	0.399526	12.2857	0.473046	12.2912	0.349122	11.7	0.311892	11.5695	0.55008		12.6718	0.03514	15.0008	0.05456		30.8922	0.43964
12.3351	0.399636	12.2928	0.47309	12.299	0.349241	11.7072	0.311999	11.5765	0.550199		12.6792	0.03536	15.0093	0.055		30.9106	0.43994
12.3432	0.399734	12.3007	0.473158	12.3061	0.349362	11.7144	0.312088	11.5835	0.550357		12.6876	0.03522	15.0179	0.0546		30.9318	0.4402
12.3506	0.399826	12.3087	0.473194	12.3132	0.349489	11.7212	0.312197	11.5906	0.550486		12.6952	0.03519	15.0282	0.05472		30.9531	0.44051
12.3579	0.399934	12.3152	0.473253	12.321	0.349599	11.7285	0.312289	11.5974	0.550633		12.7026	0.03518	15.0364	0.05501		30.973	0.44078
12.3656	0.400019	12.3227	0.473294	12.3288	0.349729	11.7355	0.312381	11.6047	0.550777		12.7106	0.03523	15.0457	0.05477		30.9907	0.4411
12.3728	0.400126	12.3304	0.473346	12.3363	0.349843	11.7426	0.312483	11.6115	0.550896		12.7182	0.03555	15.0545	0.05434		31.0083	0.4414
12.3802	0.400208	12.3382	0.47341	12.3427	0.349975	11.7495	0.312567	11.6186	0.551054		12.7255	0.03548	15.0632	0.05502		31.026	0.44168
12.388	0.400301	12.3459	0.47345	12.3506	0.350103	11.7566	0.312669	11.6256	0.551174		12.7327	0.03549	15.0726	0.0551		31.0437	0.442
12.3955	0.400394	12.3525	0.473522	12.3583	0.350217	11.7639	0.31276	11.6326	0.551331		12.7408	0.03555	15.082	0.05541		31.0616	0.44225
12.4026	0.400477	12.3603	0.473567	12.3661	0.350365	11.7708	0.312859	11.6397	0.551465		12.7489	0.03488	15.0913	0.05503		31.0793	0.44258
12.4099	0.400582	12.3681	0.473622	12.3726	0.350485	11.778	0.312955	11.6466	0.551597		12.7562	0.03565	15.0998	0.05546		31.0969	0.44285
12.4181	0.400666	12.3751	0.473683	12.3803	0.35062	11.7848	0.313037	11.6538	0.551756		12.7635	0.03588	15.1085	0.05493		31.1146	0.44313
12.4246	0.400765	12.3827	0.473726	12.3881	0.350742	11.7922	0.313146	11.6606	0.551875		12.7712	0.03489	15.1184	0.05488		31.1352	0.44345
12.4328	0.400848	12.3913	0.473793	12.3956	0.350868	11.7994	0.313225	11.6677	0.552031		12.7792	0.03557	15.1269	0.05522		31.1565	0.4437
12.4405	0.400936	12.3977	0.473833	12.4026	0.350993	11.8062	0.313322	11.6749	0.552158		12.7872	0.03537	15.1355	0.05505		31.1777	0.444
12.4476	0.401041	12.4046	0.473899	12.4098	0.351111	11.8134	0.313409	11.6818	0.552298		12.7944	0.03508	15.1444	0.05591		31.1956	0.44427
12.4547	0.401108	12.4124	0.473944	12.4174	0.351255	11.8204	0.313504	11.689	0.55244		12.8017	0.03563	15.154	0.05583		31.2135	0.44457
12.4622	0.401208	12.4202	0.473989	12.4252	0.351366	11.8277	0.313609	11.6958	0.552558		12.8092	0.03545	15.1634	0.05529		31.2312	0.44485
12.4706	0.401287	12.428	0.474051	12.4327	0.351499	11.8346	0.313692	11.7031	0.552715		12.8179	0.03555	15.1724	0.05582		31.2489	0.44511
12.477	0.401377	12.435	0.474092	12.4398	0.35162	11.8417	0.313798	11.7099	0.552831		12.8252	0.03518	15.181	0.05524		31.2666	0.44539
12.4851	0.401466	12.4421	0.474154	12.447	0.351735	11.8489	0.313873	11.7168	0.552984		12.8324	0.03556	15.1896	0.05577		31.2845	0.44564
12.4927	0.401545	12.4494	0.474197	12.4559	0.351865	11.8557	0.313961	11.7241	0.553119		12.8406	0.03567	15.1997	0.05524		31.3021	0.44595
12.4999	0.401651	12.4571	0.474257	12.4623	0.35198	11.863	0.314046	11.731	0.553238		12.8475	0.03574	15.2087	0.05531		31.3218	0.44621
12.507	0.401726	12.4649	0.47431	12.4691	0.352091	11.87	0.314132	11.738	0.553392		12.8555	0.03563	15.2169	0.05618		31.3431	0.44651
12.5144	0.401825	12.4722	0.474358	12.4769	0.352213	11.877	0.31423	11.745	0.553506		12.8635	0.03555	15.2269	0.05581		31.3643	0.4468
12.5227	0.401915	12.4794	0.474419	12.4847	0.352333	11.8842	0.314303	11.752	0.55366		12.8707	0.03539	15.2354	0.05576		31.3829	0.44703
12.5299	0.402006	12.4865	0.47445	12.4924	0.352447	11.8912	0.314394	11.7591	0.553781		12.8779	0.03547	15.244	0.05575		31.4006	0.44734
12.5369	0.402109	12.4941	0.474513	12.4999	0.352565	11.8984	0.31447	11.766	0.553916		12.8861	0.0358	15.2531	0.05572		31.4185	0.4476
12.5452	0.402188	12.5019	0.474556	12.5064	0.352681	11.9053	0.314548	11.7733	0.554059		12.8939	0.0358	15.2626	0.05605		31.4362	0.44788
12.5518	0.402295	12.5097	0.474609	12.5143	0.352799	11.9127	0.314634	11.7801	0.55418		12.9011	0.0357	15.2721	0.05591		31.4538	0.44814
12.5598	0.402377	12.5172	0.474666	12.5221	0.352914	11.9196	0.314708	11.7872	0.554329		12.9087	0.03511	15.2807	0.05608		31.4715	0.44841
12.5673	0.402474	12.5244	0.4747	12.5298	0.35303	11.9267	0.314795	11.7941	0.554445		12.9167	0.03577	15.2894	0.05587		31.4892	0.44872
12.5743	0.402578	12.5314	0.474762	12.5368	0.353134	11.9338	0.314866	11.8011	0.554583		12.9247	0.03573	15.2982	0.05586		31.5071	0.44899
12.5814	0.402668	12.5391	0.474794	12.5389	0.353246	11.9407	0.314942	11.8084	0.554709		12.932	0.03592	15.3077	0.05627		31.5255	0.4493
12.589	0.402782	12.5469	0.474845	12.5439	0.353347	11.948	0.315022	11.8152	0.554818		12.9392	0.03582	15.3171	0.05618		31.5467	0.44957
12.5973	0.402867	12.554	0.474895	12.5517	0.353459	11.955	0.31509	11.8224	0.554956		12.9472	0.0356	15.3262	0.05625		31.568	0.44986
12.6046	0.402979	12.5611	0.474928	12.5589	0.353565	11.9622	0.315181	11.8294	0.555058		12.955	0.0356	15.3348	0.05596		31.5886	0.45018
12.6117	0.403073	12.5686	0.474995	12.566	0.353666	11.9691	0.315243	11.8363	0.555197		12.9623	0.03552	15.3434	0.05617		31.6062	0.45043
12.6191	0.403165	12.5768	0.475029	12.5738	0.353774	11.9762	0.315336	11.8434	0.555307		12.9695	0.03596	15.3534	0.05621		31.6241	0.45076
12.6269	0.403282	12.5834	0.475084	12.5816	0.353879	11.9833	0.315408	11.8503	0.555432		12.9779	0.03588	15.3625	0.05629		31.6418	0.45107
12.6347	0.403374	12.5915	0.47512	12.5891	0.353978	11.9903	0.315486	11.8575	0.555559		12.9857	0.03619	15.3705	0.05643		31.6595	0.45137
12.6419	0.403504	12.5986	0.475167	12.5962	0.354077	11.9976	0.315562	11.8645	0.555654		12.9931	0.03578	15.38	0.05623		31.6772	0.45166
12.649	0.403607	12.6062	0.475223	12.6032	0.354182	12.0047	0.315632	11.8715	0.555794		13.0003	0.03562	15.3895	0.05663		31.6948	0.45195
12.6562	0.403724	12.6138	0.475258	12.6106	0.354278	12.0116	0.315717	11.8786	0.555893		13.0078	0.03584	15.3983	0.05665		31.7127	0.4523
12.6645	0.403846	12.6206	0.475324	12.6183	0.354384	12.0189	0.315786	11.8854	0.556027		13.0163	0.0357	15.4069	0.05695		31.7304	0.45257
12.6718	0.40396	12.6283	0.475358	12.6261	0.354483	12.0256	0.31587	11.8926	0.556143		13.0236	0.03602	15.4162	0.05662		31.7508	0.45293
12.679	0.40409	12.6361	0.475413	12.6339	0.354593	12.0329	0.315955	11.8994	0.556247		13.0309	0.03662	15.4256	0.05654		31.7721	0.45321
12.6869	0.40419	12.6437	0.475463	12.6411	0.354682	12.0399	0.316023	11.9067	0.556379		13.0387	0.03631	15.4342	0.05692		31.7922	0.45353
12.694	0.404315	12.6508	0.475507	12.6482	0.354797	12.047	0.316105	11.9138	0.556473		13.0468	0.03665	15.4431	0.05688		31.8099	0.45385
12.7015	0.404421	12.6582	0.475569	12.6553	0.354893	12.0542	0.316172	11.9206	0.556607		13.0542	0.03624	15.4526	0.05713		31.8275	0.45415
12.7093	0.404528	12.6662	0.475612	12.6627	0.354995	12.0612	0.316259	11.9278	0.556713		13.0614	0.03626	15.462	0.05671		31.8452	0.4545
12.7168	0.404654	12.6732	0.475673	12.6705	0.355107	12.0685	0.316326	11.9346	0.556834		13.069	0.03582	15.4708	0.05685		31.8631	0.45479
12.7239	0.404759	12.6803	0.47572	12.6783	0.355196	12.0752	0.316398	11.9418	0.556957		13.077	0.03631	15.4794	0.0573		31.8808	0.4551
12.7311	0.404891	12.6876	0.475776	12.6855	0.355307	12.0826	0.316473	11.9487	0.557044		13.0853	0.03587	15.488	0.0572		31.8985	0.4554
12.7389	0.405001	12.6954	0.475836	12.6927	0.355397	12.0896	0.316534	11.9558	0.557181		13.092	0.03603	15.4975	0.05725		31.9161	0.4557
12.7467	0.405126	12.7032	0.475878	12.7005	0.355502	12.0966	0.316615	11.963	0.557286		13.0999	0.03618	15.5069	0.05718		31.9374	0.45601
12.7542	0.405258	12.7104	0.475945	12.7082	0.355608	12.1038	0.316684	11.9697	0.557409		13.1079	0.03599	15.5158	0.05704		31.9587	0.45628
12.7614	0.405371	12.7176	0.475992	12.7154	0.355704	12.1108	0.316759	11.9769	0.557526		13.1151	0.03611	15.5245	0.0573		31.9793	0.45661
12.7685	0.40551	12.7251	0.476062	12.7225	0.355811	12.118	0.31683	11.9838	0.557634		13.1226	0.0358	15.5331	0.05679		31.9972	0.45689
12.7763	0.405618	12.7329	0.476125	12.7303	0.355899	12.1249	0.316892	11.991	0.55777		13.1305	0.03619	15.5424	0.05791		32.0148	0.4572
12.7841	0.405754	12.7407	0.47618	12.7379	0.356011	12.1321	0.316972	11.998	0.557866		13.1383	0.03639	15.5519	0.05772		32.0325	0.45752
12.7916	0.405866	12.7473	0.476254	12.745	0.356111	12.1391	0.317034	12.005	0.557999		13.1456	0.03624	15.5614	0.05756		32.0502	0.45781
12.7987	0.405985	12.7548	0.476293	12.7521	0.356217	12.1462	0.317112	12.0121	0.558105		13.1529	0.03661	15.5705	0.05757		32.0679	0.45815
12.8059	0.406127	12.7632	0.476361	12.7597	0.356325	12.1534	0.317172	12.019	0.558222		13.161	0.03653	15.5791	0.05706		32.0858	0.45842
12.8138	0.406232	12.7703	0.476423	12.7676	0.356418	12.1602	0.317243	12.0261	0.558348		13.1691	0.03619	15.5877	0.05738		32.1034	0.45876
12.8213	0.406363	12.7774	0.476489	12.7747	0.356534	12.1675	0.317314	12.0329	0.558446		13.1763	0.0365	15.5972	0.05737		32.1245	0.45907
12.8284	0.406476	12.7847	0.476557	12.7818	0.356633	12.1744	0.317374	12.0401	0.558595		13.1836	0.03664	15.6066	0.05722		32.1457	0.45936
12.8356	0.406598	12.7925	0.476608	12.7891	0.356742	12.1816	0.317451	12.0471	0.558687		13.1916	0.03626	15.6155	0.05782		32.1656	0.45971
12.8433	0.406723	12.8003	0.476684	12.7976	0.356851	12.1887	0.317515	12.054	0.558819		13.1997	0.03642	15.6241	0.05761		32.1833	0.45999
12.8512	0.406827	12.8079	0.476738	12.8047	0.356947	12.1956	0.31758	12.0613	0.558933		13.2068	0.03642	15.6331	0.05756		32.201	0.46037
12.859	0.406954	12.815	0.476805	12.8115	0.357072	12.203	0.31764	12.0681	0.559042		13.2141	0.03663	15.6425	0.05793		32.2189	0.46067
12.8664	0.407061	12.8221	0.476873	12.8198	0.357173	12.2099	0.31768	12.0752	0.559174		13.2228	0.0365	15.6515	0.05814		32.2366	0.461
12.8734	0.407186	12.8292	0.476932	12.8269	0.357297	12.2171	0.317749	12.0822	0.559274		13.2294	0.03638	15.6602	0.05803		32.2543	0.46135
12.8807	0.407305	12.837	0.47701	12.8339	0.35741	12.2242	0.317783	12.0891	0.55941		13.2378	0.03636	15.6689	0.05819		32.2719	0.46167
12.8886	0.407429	12.8448	0.477059	12.8414	0.35752	12.231	0.317846	12.0963	0.559517		13.2454	0.03642	15.6783	0.05787		32.2901	0.46208
12.8962	0.407569	12.8522	0.477129	12.8491	0.35764	12.2385	0.317886	12.1032	0.559631		13.2524	0.03643	15.6878	0.05849		32.3113	0.46241
12.9034	0.407672	12.8593	0.477192	12.8569	0.357742	12.2453	0.317926	12.1104	0.559752		13.2603	0.03671	15.6967	0.05852		32.3326	0.46279
12.9105	0.4078	12.8663	0.477258	12.8642	0.357879	12.2525	0.317978	12.1172	0.559853		13.2684	0.03664	15.7052	0.05848		32.3525	0.46317
12.9181	0.407915	12.8748	0.477332	12.8714	0.357992	12.2595	0.318013	12.1244	0.559996		13.2757	0.03635	15.714	0.05856		32.3704	0.46354
12.9259	0.408036	12.8819	0.477386	12.8784	0.358124	12.2666	0.318069	12.1314	0.560091		13.283	0.03661	15.7235	0.05835		32.3881	0.46396
12.9338	0.408158	12.889	0.477469	12.8869	0.358247	12.2739	0.318096	12.1384	0.560219		13.2911	0.03648	15.733	0.05846		32.4057	0.46435
12.9408	0.408261	12.8967	0.477525	12.8939	0.35836	12.2806	0.318139	12.1455	0.560331		13.2986	0.03632	15.7419	0.05864		32.4234	0.46477
12.9478	0.408392	12.9045	0.477592	12.9011	0.358501	12.288	0.31818	12.1523	0.560442		13.3058	0.03621	15.7505	0.05828		32.4413	0.46513
12.9556	0.408494	12.9117	0.477654	12.9094	0.358615	12.2951	0.318215	12.1595	0.560571		13.314	0.03649	15.7596	0.05954		32.459	0.46556
12.9635	0.408625	12.9187	0.477703	12.9159	0.358755	12.3028	0.318259	12.1666	0.560679		13.3217	0.0364	15.7691	0.05873		32.4767	0.46597
12.9709	0.408747	12.9264	0.477782	12.9235	0.358878	12.3088	0.318284	12.1736	0.560817		13.3289	0.03619	15.7785	0.05853		32.4975	0.46637
12.978	0.408866	12.9344	0.47783	12.9313	0.359009	12.3162	0.318326	12.1806	0.560923		13.3366	0.03679	15.7872	0.05901		32.5187	0.46681
12.9851	0.409002	12.9414	0.477906	12.9389	0.35915	12.3233	0.318359	12.1875	0.561036		13.3446	0.03677	15.7958	0.05895		32.5389	0.46722
12.9934	0.409106	12.9485	0.477964	12.9459	0.359275	12.3302	0.318388	12.1947	0.561157		13.3522	0.0361	15.8045	0.05871		32.5568	0.46771
13.0005	0.409245	12.9561	0.478016	12.953	0.359425	12.3375	0.318428	12.2017	0.561256		13.3591	0.03674	15.8141	0.05912		32.5745	0.46813
13.0076	0.409365	12.9639	0.47808	12.9613	0.359556	12.3445	0.318454	12.2087	0.561395		13.3671	0.0368	15.8235	0.05909		32.5921	0.46856
13.0153	0.40949	12.9717	0.478127	12.9678	0.359697	12.3517	0.318502	12.2158	0.561486		13.3751	0.03662	15.8326	0.05864		32.6098	0.46906
13.0231	0.409613	12.9787	0.478207	12.9761	0.359839	12.3586	0.318523	12.2226	0.561614		13.3829	0.03644	15.8412	0.05903		32.6275	0.46951
13.0306	0.409718	12.9858	0.478257	12.9835	0.35997	12.3657	0.318557	12.2298	0.561714		13.3901	0.03691	15.85	0.05878		32.6454	0.46999
13.0372	0.409851	12.9931	0.478323	12.9904	0.360129	12.3731	0.318597	12.2367	0.561822		13.3975	0.03695	15.8594	0.05933		32.6631	0.47043
13.0455	0.409964	13.0009	0.478385	12.9985	0.360258	12.38	0.318629	12.2439	0.561957		13.4059	0.03665	15.869	0.05939		32.6861	0.4709
13.0527	0.410095	13.0088	0.478429	13.0049	0.360409	12.3871	0.318685	12.2507	0.562052		13.4132	0.03674	15.8779	0.05917		32.706	0.4714
13.0601	0.410216	13.0163	0.478498	13.0133	0.360549	12.394	0.318713	12.2578	0.562184		13.4205	0.0371	15.8864	0.05923		32.7239	0.47184
13.0679	0.41033	13.0233	0.478552	13.0205	0.360691	12.4012	0.318775	12.2649	0.562286		13.4283	0.03695	15.8955	0.05955		32.7416	0.47237
13.0755	0.410458	13.0304	0.478627	13.0273	0.360846	12.4083	0.318818	12.2718	0.562397		13.4362	0.03694	15.9049	0.05931		32.7593	0.47278
13.0826	0.410554	13.0382	0.478688	13.0355	0.360979	12.4152	0.318862	12.2791	0.562525		13.4442	0.03673	15.9137	0.05967		32.777	0.47329
13.0898	0.41069	13.046	0.478743	13.0426	0.361141	12.4226	0.318925	12.286	0.562618		13.4509	0.03715	15.9223	0.05934		32.7949	0.47378
13.0979	0.410813	13.0538	0.478807	13.0498	0.361274	12.4296	0.318964	12.293	0.562745		13.4594	0.03751	15.931	0.05981		32.8126	0.47427
13.105	0.410932	13.061	0.478851	13.0576	0.361421	12.4367	0.319036	12.2999	0.562838		13.4662	0.03713	15.941	0.05979		32.8316	0.47478
13.1127	0.41105	13.068	0.478926	13.0654	0.361565	12.4438	0.319082	12.307	0.562958		13.4741	0.03688	15.9493	0.06		32.8528	0.47526
13.12	0.411159	13.0752	0.478972	13.0726	0.361694	12.4506	0.319152	12.3141	0.56306		13.4822	0.03684	15.9587	0.05962		32.8743	0.47576
13.1272	0.411288	13.0829	0.479038	13.0797	0.361857	12.458	0.31921	12.321	0.563158		13.489	0.03687	15.9681	0.05945		32.8929	0.47621
13.1354	0.411389	13.0907	0.4791	13.0867	0.361992	12.4649	0.319263	12.3282	0.563283		13.4973	0.03744	15.9768	0.05943		32.9106	0.47673
13.142	0.411512	13.0982	0.479148	13.0944	0.362152	12.4721	0.319337	12.335	0.563375		13.5045	0.03739	15.9862	0.06		32.9285	0.47721
13.1497	0.411616	13.1053	0.479223	13.1022	0.362292	12.4791	0.319387	12.3421	0.563495		13.5123	0.03741	15.9954	0.05989		32.9461	0.47769
13.1575	0.411716	13.1125	0.479273	13.1099	0.362437	12.4861	0.319458	12.3492	0.563592		13.5203	0.03746	16.0039	0.06012		32.9638	0.47822
13.1654	0.411837	13.1202	0.479351	13.1173	0.362586	12.4934	0.319516	12.3561	0.563702		13.5277	0.03767	16.0126	0.05962		32.9815	0.47869
13.1719	0.411932	13.128	0.479409	13.1244	0.362721	12.5002	0.319579	12.3633	0.563816		13.535	0.03747	16.0216	0.06013		32.9994	0.4792
13.1794	0.412065	13.1353	0.479473	13.1314	0.362875	12.5075	0.319648	12.3702	0.563917		13.5425	0.03749	16.0316	0.06009		33.02	0.47964
13.1878	0.41217	13.1424	0.479551	13.1391	0.363008	12.5146	0.319699	12.3772	0.564047		13.5504	0.03701	16.0397	0.06039		33.0412	0.48009
13.1944	0.412283	13.1504	0.479602	13.147	0.363156	12.5216	0.31977	12.3842	0.564137		13.5584	0.03709	16.0497	0.06032		33.0605	0.4806
13.2023	0.412406	13.1571	0.47968	13.1547	0.363304	12.5288	0.319823	12.3912	0.564254		13.5659	0.03721	16.0582	0.06046		33.0782	0.48102
13.2098	0.412505	13.1654	0.479728	13.1618	0.36344	12.5356	0.31989	12.3984	0.564361		13.5732	0.03754	16.067	0.06002		33.0958	0.48149
13.2169	0.41263	13.1721	0.479794	13.1689	0.3636	12.5429	0.31995	12.4053	0.564473		13.5807	0.03724	16.0764	0.06046		33.1137	0.48193
13.2251	0.412731	13.18	0.479857	13.1763	0.363734	12.55	0.32	12.4125	0.564594		13.5894	0.03729	16.0858	0.06064		33.1314	0.48238
13.2322	0.412854	13.1874	0.479914	13.184	0.363887	12.557	0.320077	12.4194	0.56468		13.5963	0.03731	16.0943	0.06037		33.1491	0.48285
13.2392	0.412972	13.1946	0.479993	13.1919	0.364023	12.5643	0.320125	12.4264	0.56481		13.604	0.03727	16.104	0.06008		33.1668	0.48327
13.2468	0.413083	13.2029	0.480041	13.199	0.364162	12.5711	0.320195	12.4335	0.564908		13.612	0.03713	16.1131	0.06066		33.1853	0.48377
13.2545	0.413209	13.2099	0.480106	13.2061	0.364302	12.5783	0.320249	12.4404	0.565018		13.6194	0.03751	16.1218	0.06079		33.2066	0.48417
13.2611	0.413306	13.217	0.480158	13.2138	0.36443	12.5852	0.320297	12.4475	0.565133		13.6266	0.03747	16.1303	0.06057		33.2279	0.48463
13.2689	0.413443	13.224	0.480213	13.2217	0.364586	12.5925	0.320369	12.4545	0.565219		13.6347	0.03759	16.1389	0.06077		33.2478	0.48505
13.2773	0.413554	13.232	0.480279	13.229	0.364717	12.5995	0.320415	12.4615	0.565346		13.6427	0.03771	16.1484	0.06066		33.2655	0.48548
13.2844	0.413668	13.24	0.480325	13.2361	0.364857	12.6067	0.32049	12.4685	0.565437		13.6502	0.03795	16.1578	0.06076		33.2834	0.48593
13.2919	0.413785	13.2466	0.480405	13.2431	0.364995	12.6139	0.320538	12.4756	0.565558		13.6575	0.03784	16.1672	0.06056		33.301	0.48631
13.2997	0.413897	13.2544	0.480445	13.2505	0.36512	12.6206	0.320607	12.4827	0.565664		13.6647	0.03728	16.1758	0.0613		33.3187	0.48676
13.3068	0.414032	13.2621	0.480511	13.2588	0.365275	12.6279	0.320656	12.4895	0.565763		13.6724	0.03743	16.1844	0.0606		33.3364	0.48716
13.3141	0.414142	13.2697	0.480569	13.266	0.36539	12.6348	0.3207	12.4968	0.565894		13.681	0.0375	16.1934	0.06076		33.3543	0.48764
13.3219	0.414273	13.2768	0.48062	13.273	0.365528	12.642	0.320764	12.5038	0.565983		13.6878	0.03786	16.2036	0.06072		33.372	0.48809
13.3294	0.414394	13.2839	0.480693	13.2805	0.365654	12.649	0.320809	12.5107	0.566114		13.6958	0.03771	16.2115	0.06127		33.3899	0.48849
13.3365	0.414517	13.291	0.480737	13.2883	0.365775	12.6561	0.320874	12.5179	0.566208		13.7036	0.03771	16.2208	0.06099		33.4111	0.48897
13.3439	0.41466	13.2991	0.480804	13.2961	0.3659	12.6634	0.320927	12.5247	0.566314		13.7108	0.03768	16.2303	0.06112		33.4324	0.48937
13.3517	0.414772	13.3066	0.480846	13.3036	0.366013	12.6702	0.320978	12.5318	0.566433		13.7189	0.03781	16.2396	0.06166		33.4525	0.48981
13.3595	0.414915	13.3134	0.480899	13.3106	0.366145	12.6775	0.321036	12.5389	0.566528		13.7263	0.03805	16.2482	0.06113		33.4702	0.49023
13.3666	0.415025	13.321	0.480966	13.3178	0.366257	12.6844	0.321081	12.5459	0.566644		13.734	0.0381	16.2568	0.06161		33.4879	0.49067
13.3736	0.415148	13.3288	0.481009	13.3248	0.366381	12.6917	0.32115	12.5528	0.566728		13.7419	0.03813	16.2661	0.06153		33.5058	0.49113
13.3817	0.415284	13.3366	0.481084	13.3326	0.366503	12.6988	0.321197	12.5598	0.566847		13.7492	0.0383	16.2756	0.06171		33.5235	0.49153
13.3893	0.415398	13.3441	0.48113	13.3404	0.36661	12.7056	0.321257	12.5669	0.566954		13.7564	0.03808	16.2847	0.06114		33.5411	0.49202
13.3964	0.415544	13.3513	0.481191	13.3481	0.366734	12.7129	0.321307	12.5739	0.56705		13.764	0.03804	16.2933	0.06098		33.5588	0.49243
13.4035	0.415663	13.3583	0.481253	13.3553	0.366838	12.7198	0.321354	12.5811	0.567171		13.7721	0.03807	16.302	0.06166		33.5765	0.4929
13.4113	0.415808	13.3661	0.481296	13.3623	0.366957	12.7271	0.321429	12.588	0.567252		13.7801	0.03792	16.3113	0.06149		33.5969	0.49338
13.4191	0.41593	13.3738	0.481365	13.3698	0.367066	12.734	0.32147	12.5949	0.567377		13.7878	0.0379	16.3208	0.06162		33.6181	0.4938
13.4265	0.416053	13.381	0.481409	13.3776	0.367178	12.741	0.321538	12.6022	0.567472		13.795	0.03766	16.3298	0.06208		33.6394	0.49432
13.4336	0.4162	13.388	0.481482	13.3854	0.367299	12.7482	0.321596	12.609	0.567582		13.8022	0.03785	16.3383	0.06181		33.657	0.49476
13.4408	0.416319	13.3962	0.481534	13.3925	0.367402	12.7552	0.32165	12.6161	0.567696		13.8107	0.03824	16.347	0.06202		33.6747	0.49527
13.4483	0.416464	13.403	0.481594	13.3994	0.367529	12.7624	0.321719	12.6231	0.567788		13.818	0.03841	16.357	0.0618		33.6926	0.49574
13.4562	0.416581	13.4112	0.481665	13.4071	0.367635	12.7695	0.321767	12.6302	0.567917		13.8253	0.03774	16.3656	0.06179		33.7103	0.49622
13.464	0.416712	13.4186	0.481718	13.415	0.367754	12.7765	0.321843	12.6372	0.568006		13.8327	0.03812	16.3747	0.06185		33.728	0.49674
13.4715	0.41685	13.4257	0.481802	13.4225	0.367876	12.7838	0.321889	12.6441	0.568129		13.8407	0.03796	16.3841	0.0617		33.7457	0.4972
13.4786	0.416981	13.4331	0.481853	13.4296	0.367982	12.7905	0.321949	12.6512	0.568235		13.8486	0.0378	16.3928	0.06227		33.7633	0.49775
13.4859	0.417131	13.4409	0.481924	13.4367	0.368109	12.7979	0.322002	12.6581	0.56834		13.8564	0.03831	16.4014	0.06183		33.7812	0.49822
13.4938	0.417252	13.4483	0.481986	13.4446	0.368213	12.8048	0.322057	12.6653	0.568471		13.8637	0.03855	16.4104	0.06239		33.8025	0.49874
13.5013	0.417392	13.4553	0.482038	13.4521	0.368344	12.812	0.32213	12.6723	0.568565		13.871	0.03813	16.4204	0.06202		33.8237	0.49924
13.5084	0.41751	13.4625	0.48212	13.4591	0.368461	12.819	0.322178	12.6792	0.568691		13.8789	0.03842	16.4286	0.06251		33.8443	0.49973
13.5155	0.417635	13.4709	0.482173	13.4663	0.368581	12.826	0.322249	12.6864	0.568787		13.8868	0.03824	16.4384	0.06226		33.862	0.50028
13.5235	0.417778	13.4774	0.482252	13.4742	0.368714	12.8333	0.322305	12.6932	0.568902		13.8948	0.03811	16.447	0.06203		33.8797	0.50073
13.5312	0.417887	13.4856	0.482308	13.4821	0.368831	12.8401	0.322364	12.7005	0.569025		13.9016	0.0385	16.456	0.06258		33.8976	0.50128
13.538	0.418032	13.4929	0.482373	13.4886	0.368969	12.8474	0.322434	12.7074	0.569124		13.9098	0.03828	16.4655	0.06213		33.9153	0.50181
13.5463	0.41815	13.4999	0.482453	13.497	0.369079	12.8544	0.322488	12.7145	0.569261		13.9179	0.03887	16.4742	0.06267		33.9329	0.50232
13.5534	0.418281	13.507	0.482505	13.5038	0.369204	12.8616	0.322564	12.7215	0.569364		13.9249	0.03847	16.4832	0.06281		33.9506	0.50289
13.5606	0.418412	13.5151	0.482589	13.511	0.369334	12.8688	0.322617	12.7284	0.569499		13.9326	0.03762	16.4926	0.06271		33.9685	0.50342
13.5682	0.41852	13.5229	0.482645	13.5188	0.369442	12.8755	0.322685	12.7356	0.569605		13.9405	0.03805	16.5013	0.06326		33.9869	0.504
13.576	0.418663	13.53	0.482726	13.5266	0.369575	12.8829	0.322756	12.7425	0.569711		13.9478	0.03828	16.5099	0.06228		34.0081	0.50452
13.5837	0.418781	13.5371	0.482805	13.5344	0.369688	12.8898	0.322822	12.7497	0.569849		13.955	0.0386	16.5189	0.06249		34.0294	0.50508
13.5903	0.418918	13.545	0.482863	13.5411	0.369816	12.8971	0.322909	12.7565	0.569942		13.9627	0.03847	16.5289	0.06307		34.0495	0.50561
13.598	0.419046	13.5528	0.482955	13.5484	0.369939	12.904	0.322966	12.7635	0.570078		13.9706	0.03832	16.5377	0.06262		34.0672	0.50614
13.6058	0.419178	13.5599	0.483019	13.5562	0.370066	12.911	0.323048	12.7706	0.57018		13.9786	0.03821	16.5462	0.06291		34.0849	0.50673
13.6136	0.419321	13.5669	0.483098	13.5639	0.370198	12.9182	0.32312	12.7775	0.570292		13.9864	0.03866	16.5556	0.06293		34.1026	0.50724
13.6209	0.41943	13.5751	0.483165	13.5711	0.370315	12.9251	0.323187	12.7848	0.570413		13.9936	0.03843	16.565	0.06308		34.1202	0.50778
13.628	0.419573	13.5822	0.483244	13.5781	0.370457	12.9325	0.323271	12.7917	0.570513		14.0009	0.03864	16.5737	0.06297		34.1381	0.5083
13.6357	0.419696	13.5895	0.483325	13.5853	0.370566	12.9394	0.323338	12.7987	0.57065		14.0088	0.03823	16.5822	0.06348		34.1558	0.50884
13.6434	0.419831	13.5973	0.483388	13.5931	0.370691	12.9465	0.323425	12.8057	0.570744		14.0168	0.03839	16.592	0.0628		34.1735	0.50939
13.6505	0.419967	13.6046	0.483476	13.6009	0.370817	12.9536	0.323484	12.8127	0.570873		14.0245	0.03872	16.6009	0.06285		34.1939	0.50987
13.6576	0.420088	13.6117	0.48353	13.6085	0.37093	12.9606	0.323563	12.8198	0.570983		14.0318	0.03812	16.6095	0.06328		34.2153	0.51043
13.6655	0.420226	13.6192	0.483605	13.6155	0.371068	12.968	0.323641	12.8268	0.571093		14.0391	0.03867	16.6187	0.06322		34.2359	0.51092
13.6733	0.420341	13.627	0.483683	13.6226	0.371181	12.9749	0.323721	12.8339	0.57122		14.0475	0.03868	16.6282	0.0632		34.2538	0.51145
13.6804	0.420481	13.6347	0.483751	13.6299	0.371317	12.9819	0.323817	12.8407	0.571314		14.0542	0.03877	16.6376	0.0634		34.2715	0.51199
13.6877	0.420614	13.6417	0.483843	13.6377	0.371433	12.9889	0.323883	12.8478	0.571443		14.0622	0.03873	16.6453	0.06341		34.2892	0.51251
13.6955	0.420755	13.6488	0.483899	13.6454	0.371547	12.996	0.323977	12.8549	0.571547		14.0702	0.03897	16.6548	0.06338		34.3069	0.51306
13.703	0.420908	13.6562	0.483988	13.6532	0.371675	13.0033	0.324049	12.8619	0.571656		14.078	0.03888	16.6643	0.06357		34.3248	0.51352
13.7102	0.421033	13.664	0.484064	13.6605	0.371792	13.0103	0.324133	12.8691	0.571776		14.0852	0.03929	16.6734	0.06338		34.3424	0.51408
13.7174	0.421187	13.6719	0.484138	13.6676	0.371932	13.0174	0.32423	12.8759	0.571877		14.0925	0.03909	16.682	0.06356		34.3601	0.51459
13.7252	0.421315	13.6795	0.484227	13.6746	0.372044	13.0245	0.324303	12.883	0.572013		14.101	0.03908	16.6907	0.0637		34.3794	0.51509
13.733	0.421458	13.6865	0.484291	13.6822	0.372176	13.0315	0.324391	12.89	0.572103		14.1083	0.03944	16.7	0.06414		34.4006	0.51562
13.7404	0.421603	13.6936	0.484382	13.69	0.372301	13.0388	0.324463	12.8969	0.572223		14.1158	0.03935	16.7094	0.06407		34.4219	0.51607
13.7475	0.421734	13.7019	0.484444	13.6978	0.37241	13.0455	0.324547	12.9041	0.572326		14.1235	0.03901	16.7189	0.06382		34.44	0.51662
13.7547	0.421898	13.7085	0.484523	13.7046	0.372548	13.0529	0.32463	12.911	0.572433		14.1308	0.0392	16.7278	0.06342		34.4577	0.51709
13.7628	0.422019	13.7161	0.484598	13.7128	0.372667	13.0595	0.324698	12.9182	0.572559		14.139	0.03871	16.7364	0.06384		34.4756	0.51759
13.7699	0.422172	13.724	0.484659	13.7192	0.372799	13.0671	0.324787	12.9251	0.572661		14.1462	0.0392	16.7454	0.06388		34.4933	0.51814
13.777	0.422314	13.7314	0.484748	13.7276	0.372923	13.0741	0.324851	12.9321	0.572769		14.154	0.03901	16.7549	0.064		34.5109	0.51864
13.7844	0.422441	13.7386	0.484815	13.7342	0.373039	13.081	0.324934	12.9392	0.572883		14.1619	0.03885	16.7638	0.06389		34.5286	0.51918
13.7923	0.42258	13.7456	0.484887	13.7417	0.373167	13.0883	0.325001	12.946	0.572989		14.1692	0.03901	16.7717	0.06414		34.5465	0.51966
13.8002	0.422704	13.7539	0.484964	13.7495	0.373272	13.0951	0.325074	12.9534	0.573101		14.1771	0.03908	16.7818	0.06437		34.5671	0.5202
13.8074	0.422858	13.761	0.485037	13.7572	0.3734	13.1024	0.325157	12.9602	0.573208		14.1846	0.03865	16.791	0.06396		34.5886	0.52072
13.8145	0.422985	13.7682	0.485104	13.7648	0.373507	13.1094	0.325224	12.9674	0.573314		14.1919	0.03935	16.799	0.0644		34.6085	0.52122
13.8219	0.423133	13.7759	0.485182	13.7719	0.373632	13.1165	0.325316	12.9743	0.573431		14.1992	0.03941	16.8092	0.06418		34.6262	0.52177
13.8303	0.423272	13.7838	0.48525	13.7789	0.373751	13.1236	0.325381	12.9812	0.573548		14.2075	0.0394	16.8179	0.06461		34.6441	0.52228
13.8374	0.423398	13.791	0.48532	13.7862	0.373856	13.1306	0.325456	12.9884	0.57366		14.2157	0.03899	16.8265	0.06478		34.6618	0.52283
13.8445	0.42355	13.798	0.4854	13.7945	0.373977	13.1378	0.32554	12.9953	0.573765		14.223	0.0392	16.8356	0.06489		34.6794	0.52333
13.8522	0.423676	13.8058	0.48548	13.8022	0.37408	13.1447	0.325605	12.9998	0.573863		14.2302	0.03889	16.845	0.06512		34.6971	0.52386
13.86	0.423824	13.8135	0.485554	13.8087	0.374207	13.1521	0.325685	13.0024	0.57397		14.2375	0.03932	16.8545	0.06502		34.715	0.5244
13.8676	0.423945	13.8169	0.485627	13.8171	0.374311	13.159	0.325743	13.0093	0.574091		14.2461	0.03924	16.8631	0.06506		34.7327	0.52489
13.8746	0.424074	13.8202	0.485704	13.8241	0.374417	13.1659	0.325833	13.0164	0.57419		14.2535	0.03937	16.8716	0.06524		34.7519	0.52542
13.8817	0.424215	13.8285	0.485777	13.8312	0.374537	13.1732	0.325905	13.0235	0.57429		14.2608	0.04001	16.8813	0.06505		34.7732	0.52593
13.8896	0.424321	13.8357	0.485847	13.8383	0.374634	13.1802	0.325982	13.0303	0.574399		14.269	0.03928	16.8903	0.06566		34.7944	0.52648
13.8974	0.424462	13.8428	0.485916	13.8461	0.374753	13.1874	0.326063	13.0377	0.5745		14.2763	0.03942	16.8989	0.06537		34.8135	0.52699
13.9045	0.424582	13.8499	0.485986	13.8538	0.374847	13.1942	0.326117	13.0445	0.574599		14.2835	0.03938	16.9076	0.06573		34.8314	0.52752
13.9117	0.424717	13.8579	0.486059	13.8612	0.374957	13.2015	0.326196	13.0516	0.574694		14.2911	0.03963	16.9171	0.06542		34.849	0.52804
13.9197	0.424853	13.8656	0.486128	13.8682	0.375061	13.2088	0.326261	13.0587	0.574797		14.299	0.03999	16.9265	0.06541		34.8667	0.52859
13.9275	0.424971	13.8723	0.486203	13.8754	0.375157	13.2155	0.326337	13.0655	0.574894		14.307	0.03965	16.9361	0.06544		34.8784	0.52913
13.9345	0.425115	13.8807	0.486275	13.883	0.37527	13.2229	0.32641	13.0727	0.574997		14.3144	0.03989	16.9446	0.06553		34.8844	0.52964
13.9416	0.425222	13.8878	0.48635	13.8909	0.375355	13.2298	0.326472	13.0796	0.575097		14.3217	0.04008	16.9533	0.06518		34.9023	0.53018
13.9488	0.425359	13.8949	0.486426	13.8987	0.37546	13.2371	0.32655	13.0867	0.575206		14.3293	0.03973	16.9619	0.06579		34.92	0.53071
13.9573	0.425486	13.9021	0.486504	13.9057	0.375552	13.2441	0.326617	13.0942	0.575287		14.3373	0.0402	16.9713	0.06584		34.9399	0.53123
13.9648	0.4256	13.9099	0.486583	13.9128	0.375648	13.251	0.326698	13.1007	0.575402		14.3452	0.03995	16.9808	0.06534		34.9612	0.53175
13.9718	0.425753	13.9176	0.486646	13.9203	0.375757	13.2583	0.32677	13.1079	0.575488		14.3529	0.03977	16.99	0.06539		34.9824	0.53227
13.9789	0.425866	13.9252	0.48673	13.9287	0.375841	13.2651	0.326843	13.1146	0.575585		14.3602	0.03958	16.9986	0.06597		34.9974	0.53276
13.9862	0.426008	13.9323	0.486798	13.9353	0.37595	13.2724	0.32692	13.1219	0.575687		14.3674	0.03979	17.0072	0.06559		35.0119	0.53324
13.994	0.426128	13.9394	0.486868	13.9424	0.376036	13.2793	0.326979	13.1287	0.575761		14.3758	0.04006	17.016	0.06577		35.0332	0.53373
14.0019	0.426265	13.947	0.48695	13.9502	0.376132	13.2866	0.327065	13.1359	0.57587		14.3834	0.04002	17.0262	0.06644		35.0547	0.53423
14.0097	0.426395	13.9548	0.487005	13.958	0.376225	13.2935	0.327122	13.1431	0.575935		14.3906	0.03967	17.0351	0.06536		35.0746	0.53471
14.0168	0.426519	13.9625	0.487089	13.9655	0.3763	13.3006	0.3272	13.1498	0.576033		14.3979	0.04017	17.0437	0.06564		35.0925	0.53518
14.0236	0.426665	13.97	0.487152	13.9726	0.376398	13.3079	0.327281	13.157	0.576112		14.4057	0.04006	17.0523	0.06592		35.1102	0.53568
14.032	0.426778	13.977	0.487224	13.98	0.376476	13.3146	0.327343	13.1639	0.57619		14.4137	0.03993	17.0614	0.06584		35.1279	0.53613
14.0392	0.426916	13.9843	0.487292	13.9878	0.376578	13.322	0.327425	13.1711	0.576292		14.4217	0.04022	17.0708	0.06616		35.1458	0.53663
14.0463	0.427045	13.992	0.487344	13.9955	0.376658	13.329	0.327486	13.1781	0.576354		14.4293	0.04009	17.0803	0.06546		35.1634	0.53709
14.0533	0.427181	13.9998	0.487426	14.0024	0.376748	13.3359	0.32757	13.185	0.57644		14.4365	0.04017	17.0895	0.06554		35.1811	0.53755
14.0616	0.427324	14.0073	0.487478	14.0097	0.376848	13.3432	0.327643	13.1921	0.576519		14.444	0.04029	17.0981	0.06596		35.1988	0.53805
14.0691	0.427443	14.0144	0.48756	14.0176	0.376926	13.3501	0.327704	13.199	0.576605		14.4519	0.04018	17.1067	0.06615		35.2196	0.53848
14.0759	0.427595	14.0214	0.487627	14.0245	0.377024	13.3574	0.327782	13.2062	0.576695		14.4599	0.04039	17.1162	0.06587		35.2411	0.53896
14.0837	0.427715	14.0288	0.487691	14.0322	0.377098	13.3643	0.327841	13.2129	0.576758		14.4672	0.04056	17.1256	0.06597		35.261	0.53942
14.0915	0.427844	14.0366	0.487773	14.04	0.377187	13.3714	0.327929	13.2202	0.576857		14.4745	0.04056	17.1345	0.06603		35.2789	0.53988
14.0993	0.427982	14.0443	0.487826	14.047	0.377275	13.3786	0.328003	13.2272	0.576914		14.4825	0.0403	17.1431	0.06588		35.2966	0.54037
14.1065	0.428094	14.0518	0.487908	14.0537	0.377359	13.3855	0.32809	13.2341	0.577003		14.4904	0.0404	17.1521	0.06607		35.3143	0.54078
14.1134	0.428237	14.0589	0.48796	14.0622	0.377465	13.3928	0.32817	13.2413	0.577081		14.4975	0.04045	17.1615	0.06619		35.3319	0.54127
14.1212	0.428368	14.066	0.48803	14.0696	0.377544	13.3998	0.328236	13.2482	0.577148		14.5055	0.04055	17.1708	0.06597		35.3498	0.54171
14.129	0.428511	14.0743	0.4881	14.0767	0.377652	13.4069	0.328332	13.2554	0.577244		14.5135	0.04078	17.1793	0.06617		35.3675	0.54214
14.1362	0.428646	14.0813	0.488152	14.0844	0.377739	13.4141	0.328402	13.2622	0.577298		14.5209	0.0404	17.1879	0.06636		35.3863	0.54258
14.1433	0.428761	14.0885	0.488225	14.0921	0.377833	13.4209	0.328483	13.2693	0.577399		14.5282	0.04053	17.1972	0.06616		35.4076	0.54299
14.1509	0.428911	14.0963	0.488275	14.0993	0.377939	13.4282	0.328558	13.2765	0.577465		14.5356	0.04055	17.2067	0.0667		35.4288	0.5435
14.1587	0.429028	14.104	0.488352	14.1063	0.378016	13.435	0.328632	13.2832	0.577547		14.5438	0.04089	17.2161	0.06645		35.4481	0.54391
14.1665	0.429189	14.111	0.488411	14.1136	0.378121	13.4424	0.328719	13.2905	0.577639		14.551	0.04068	17.225	0.06627		35.4657	0.54441
14.1736	0.429302	14.1182	0.48847	14.1214	0.378214	13.4494	0.328788	13.2975	0.577706		14.559	0.04061	17.2336	0.06597		35.4836	0.54487
14.1807	0.429434	14.1259	0.488544	14.1292	0.378314	13.4565	0.328878	13.3045	0.577813		14.5663	0.04018	17.2425	0.06638		35.5013	0.54531
14.1882	0.429569	14.1337	0.488593	14.1367	0.378419	13.4637	0.32894	13.3115	0.577878		14.5739	0.04082	17.2519	0.06637		35.519	0.54581
14.196	0.429677	14.1413	0.488667	14.1437	0.378514	13.4706	0.329021	13.3184	0.577972		14.5819	0.04113	17.2614	0.0663		35.5367	0.54625
14.2038	0.429823	14.1485	0.488726	14.1509	0.378638	13.4778	0.329101	13.3256	0.578054		14.5899	0.04122	17.27	0.0665		35.5546	0.54677
14.211	0.42993	14.1556	0.48879	14.1585	0.378734	13.4847	0.329166	13.3325	0.578141		14.5971	0.04056	17.2786	0.06685		35.5723	0.54721
14.2181	0.430069	14.1632	0.488851	14.1662	0.378859	13.492	0.329247	13.3396	0.578243		14.6044	0.04074	17.2878	0.06654		35.5913	0.54772
14.2256	0.43019	14.1709	0.4889	14.174	0.37896	13.499	0.329313	13.3466	0.57832		14.6125	0.04129	17.2973	0.06686		35.6125	0.5482
14.2334	0.430303	14.1786	0.488978	14.1812	0.379069	13.5059	0.329395	13.3536	0.578431		14.6203	0.04077	17.3063	0.06654		35.634	0.54866
14.2412	0.430443	14.1857	0.489023	14.1882	0.379184	13.5133	0.329459	13.3606	0.578514		14.6274	0.04073	17.3149	0.06674		35.6528	0.54918
14.2483	0.430553	14.1927	0.489094	14.1953	0.379287	13.52	0.329522	13.3675	0.578605		14.6354	0.0408	17.324	0.06734		35.6705	0.54966
14.2554	0.430688	14.2005	0.489147	14.2036	0.379419	13.5274	0.329608	13.3748	0.578708		14.6433	0.04086	17.3336	0.06693		35.6882	0.55019
14.263	0.430804	14.2084	0.489198	14.2112	0.379525	13.5344	0.329667	13.3818	0.57879		14.6507	0.04077	17.3422	0.06682		35.7058	0.5507
14.2708	0.43093	14.2155	0.489266	14.2183	0.379648	13.5415	0.329749	13.3888	0.578913		14.658	0.04056	17.3508	0.0667		35.7238	0.55118
14.2786	0.431068	14.2225	0.489317	14.2254	0.379767	13.5486	0.329808	13.3958	0.578995		14.6657	0.04067	17.3603	0.0672		35.7414	0.55172
14.2856	0.431177	14.2302	0.489395	14.2325	0.379882	13.5555	0.329876	13.4027	0.579107		14.6737	0.04103	17.3695	0.0672		35.7591	0.55219
14.2927	0.431323	14.238	0.489441	14.2404	0.380007	13.5628	0.329939	13.4099	0.579204		14.6813	0.04158	17.3781	0.06704		35.7779	0.55274
14.3003	0.431437	14.2446	0.489505	14.2483	0.380109	13.5697	0.33	13.4168	0.579301		14.6885	0.04121	17.3869	0.06736		35.7992	0.55322
14.3081	0.431561	14.2532	0.489566	14.2553	0.380237	13.5769	0.330086	13.4239	0.579423		14.6958	0.04114	17.3971	0.06709		35.8204	0.55375
14.3159	0.431694	14.2602	0.489609	14.2624	0.380348	13.584	0.330137	13.4309	0.579505		14.7044	0.04124	17.4049	0.06696		35.8381	0.5543
14.3223	0.431808	14.2673	0.489679	14.2698	0.380459	13.591	0.330213	13.438	0.579624		14.7121	0.04102	17.415	0.06697		35.8558	0.55481
14.3301	0.431952	14.2751	0.489719	14.2781	0.380584	13.5981	0.330268	13.445	0.579717		14.7193	0.04074	17.4241	0.06726		35.8737	0.55537
14.3379	0.432065	14.2829	0.489781	14.2854	0.380687	13.6051	0.330325	13.4517	0.579826		14.7265	0.04109	17.4321	0.06721		35.8914	0.55585
14.3457	0.432194	14.2904	0.48983	14.2926	0.380821	13.6123	0.330398	13.4591	0.579932		14.7342	0.04119	17.4416	0.0669		35.909	0.55641
14.353	0.432297	14.2974	0.489881	14.2996	0.380932	13.6193	0.330445	13.466	0.580015		14.7426	0.04091	17.451	0.06742		35.9267	0.55693
14.3601	0.43243	14.3045	0.489946	14.3073	0.381059	13.6264	0.330519	13.473	0.580131		14.7502	0.04091	17.4605	0.0671		35.9444	0.55747
14.3676	0.432555	14.3123	0.489986	14.3156	0.381181	13.6335	0.330581	13.4802	0.580217		14.7573	0.04158	17.469	0.06765		35.9647	0.55805
14.3754	0.432668	14.3202	0.490061	14.3227	0.381291	13.6405	0.330645	13.4871	0.580334		14.7652	0.04131	17.4776	0.06709		35.986	0.55856
14.383	0.432822	14.3276	0.49011	14.3297	0.381429	13.6477	0.330707	13.4942	0.580433		14.7732	0.04168	17.4864	0.06722		36.0073	0.55915
14.3901	0.432935	14.3346	0.49017	14.3368	0.381538	13.6547	0.330756	13.5011	0.580528		14.7806	0.04088	17.4958	0.06782		36.0254	0.55966
14.3973	0.43307	14.3421	0.490236	14.3443	0.38167	13.6618	0.330833	13.5084	0.580641		14.7879	0.04156	17.5054	0.0675		36.0431	0.56022
14.4052	0.433195	14.3498	0.490286	14.352	0.381784	13.669	0.330886	13.5152	0.580731		14.7957	0.04192	17.5141	0.06715		36.0607	0.56078
14.4127	0.433319	14.3576	0.490364	14.3598	0.3819	13.6759	0.330963	13.5222	0.580847		14.8034	0.04191	17.5227	0.0672		36.0784	0.56131
14.4198	0.433465	14.3648	0.490412	14.3677	0.382026	13.6831	0.33102	13.5293	0.580942		14.8107	0.0409	17.5314	0.06752		36.0961	0.56191
14.4274	0.43358	14.3714	0.490491	14.3747	0.382135	13.6901	0.331082	13.5362	0.581045		14.8187	0.04158	17.5408	0.06741		36.114	0.56243
14.4352	0.433719	14.3797	0.490551	14.3819	0.382269	13.6973	0.331153	13.5434	0.581158		14.8263	0.04184	17.5503	0.06715		36.1317	0.56301
14.4429	0.433852	14.3867	0.490603	14.3889	0.382377	13.7043	0.331207	13.5502	0.581246		14.834	0.04126	17.5594	0.06749		36.1514	0.56354
14.45	0.433981	14.394	0.490676	14.3966	0.382501	13.7114	0.331288	13.5573	0.581366		14.8417	0.04159	17.568	0.06728		36.1726	0.56407
14.4571	0.434124	14.4018	0.490725	14.4048	0.382619	13.7186	0.331341	13.5645	0.581449		14.8489	0.0419	17.5771	0.06765		36.1939	0.56467
14.4642	0.434242	14.4096	0.490795	14.4119	0.382731	13.7256	0.331408	13.5713	0.581556		14.8562	0.04144	17.5865	0.06785		36.212	0.56517
14.4728	0.43439	14.4171	0.490844	14.4189	0.382856	13.7328	0.331476	13.5785	0.581652		14.8642	0.04099	17.5957	0.06739		36.2297	0.56578
14.48	0.434506	14.4241	0.490911	14.4261	0.382957	13.7397	0.331531	13.5853	0.581737		14.8722	0.04154	17.6043	0.06808		36.2474	0.56632
14.4872	0.434652	14.4315	0.490979	14.4336	0.383083	13.7469	0.331599	13.5925	0.581852		14.8799	0.04162	17.6129	0.06795		36.2653	0.56688
14.4946	0.434783	14.4393	0.491037	14.4414	0.383192	13.754	0.331649	13.5994	0.581916		14.8872	0.04122	17.6219	0.06813		36.2829	0.56744
14.5024	0.434901	14.4467	0.491117	14.4492	0.383304	13.7609	0.331719	13.6065	0.582034		14.8945	0.04167	17.6313	0.06749		36.3006	0.56795
14.5101	0.435051	14.4537	0.491164	14.4564	0.383434	13.7681	0.331774	13.6136	0.582117		14.9024	0.04171	17.6409	0.06826		36.3183	0.56856
14.5173	0.435164	14.4609	0.491243	14.4635	0.383538	13.7751	0.331838	13.6204	0.582212		14.9107	0.04166	17.6498	0.06787		36.3384	0.5691
14.5244	0.435307	14.4687	0.491305	14.4708	0.383668	13.7822	0.331912	13.6277	0.582314		14.9173	0.04189	17.6584	0.06782		36.3597	0.56967
14.5318	0.435427	14.4764	0.491375	14.4792	0.38378	13.7893	0.331957	13.6344	0.582393		14.9259	0.04167	17.667	0.06791		36.3809	0.57023
14.5396	0.435565	14.4842	0.491454	14.4858	0.383898	13.7965	0.332036	13.6417	0.582509		14.9333	0.0415	17.6773	0.06821		36.3991	0.57078
14.5474	0.435699	14.4913	0.491509	14.4934	0.38401	13.8035	0.332084	13.6488	0.582592		14.9407	0.04176	17.6862	0.06799		36.4168	0.57136
14.555	0.435822	14.4983	0.49159	14.5011	0.384119	13.8104	0.332149	13.6556	0.5827		14.9479	0.04164	17.6948	0.06831		36.4344	0.57187
14.5615	0.435962	14.506	0.491646	14.5083	0.384249	13.8178	0.332217	13.6629	0.582792		14.956	0.04213	17.7036	0.06843		36.4523	0.57245
14.57	0.436068	14.5138	0.491719	14.5153	0.384349	13.8247	0.332273	13.6697	0.58288		14.964	0.04136	17.7131	0.06839		36.47	0.57297
14.5769	0.436201	14.5211	0.491792	14.523	0.38447	13.8318	0.332351	13.6769	0.582987		14.9713	0.04218	17.7225	0.06841		36.4877	0.57353
14.5846	0.436333	14.5282	0.491852	14.5308	0.384583	13.8389	0.332399	13.6836	0.58306		14.9792	0.04189	17.7312	0.06819		36.5054	0.5741
14.5921	0.436441	14.5353	0.491931	14.5386	0.384689	13.8459	0.33247	13.6909	0.583174		14.9866	0.04243	17.7397	0.06812		36.5233	0.57464
14.5993	0.436581	14.5431	0.491987	14.5456	0.384806	13.8532	0.332525	13.6978	0.583263		14.9943	0.04223	17.7487	0.06861		36.5427	0.57524
14.6067	0.436687	14.5509	0.49207	14.5527	0.384908	13.86	0.332581	13.7049	0.583355		15.0024	0.04163	17.7582	0.06858		36.564	0.57577
14.6145	0.43682	14.5587	0.492128	14.5601	0.385029	13.8673	0.33265	13.712	0.58345		15.0091	0.04207	17.7677	0.06856		36.5853	0.57637
14.6223	0.436938	14.5657	0.492191	14.5678	0.385123	13.8743	0.332695	13.7188	0.583524		15.017	0.04185	17.7765	0.06877		36.6034	0.57692
14.6295	0.437056	14.5728	0.492281	14.5756	0.385233	13.8814	0.332758	13.7259	0.583628		15.0251	0.04198	17.7852	0.0688		36.6213	0.57747
14.6366	0.437184	14.5806	0.492344	14.5834	0.385346	13.8884	0.332798	13.733	0.583699		15.0329	0.04185	17.7938	0.06888		36.639	0.57808
14.6444	0.437287	14.5884	0.492433	14.5906	0.385445	13.8955	0.332861	13.7398	0.583801		15.0401	0.04191	17.8034	0.06915		36.6566	0.5786
14.6517	0.43742	14.5959	0.492491	14.5977	0.385564	13.9027	0.332917	13.7471	0.583889		15.0474	0.042	17.8129	0.06871		36.6743	0.57922
14.6589	0.437518	14.603	0.492566	14.6047	0.385663	13.9097	0.332965	13.7538	0.583972		15.0557	0.04211	17.8214	0.06931		36.6922	0.57977
14.6661	0.437643	14.6101	0.492635	14.612	0.385788	13.9168	0.33303	13.7613	0.584079		15.0631	0.04221	17.83	0.06898		36.7099	0.58035
14.6746	0.437746	14.6172	0.492698	14.6205	0.385896	13.924	0.333069	13.7679	0.584144		15.0705	0.04237	17.8392	0.06915		36.7291	0.58095
14.6818	0.437855	14.625	0.49278	14.6277	0.386012	13.9309	0.33313	13.775	0.584257		15.0783	0.04185	17.8487	0.06894		36.7504	0.58153
14.6889	0.437978	14.6328	0.492838	14.6348	0.386137	13.9382	0.333175	13.7822	0.584321		15.0857	0.04196	17.8581	0.0685		36.7716	0.58217
14.6967	0.438073	14.6407	0.492927	14.6419	0.386232	13.945	0.333229	13.7891	0.584411		15.0937	0.0421	17.8667	0.06928		36.79	0.58271
14.7042	0.438195	14.6477	0.492995	14.6494	0.38636	13.9523	0.333286	13.7962	0.584504		15.1016	0.04202	17.8754	0.06936		36.8077	0.58332
14.7113	0.438301	14.6548	0.493066	14.6577	0.386458	13.9592	0.333325	13.8032	0.58457		15.1088	0.0422	17.884	0.06897		36.8254	0.58392
14.7184	0.438419	14.6623	0.493145	14.6643	0.386576	13.9664	0.333388	13.8102	0.584678		15.1161	0.04233	17.8942	0.06878		36.8432	0.5845
14.7266	0.438536	14.6701	0.493202	14.6719	0.386696	13.9734	0.333418	13.8174	0.584741		15.1242	0.04206	17.9031	0.06932		36.8609	0.58512
14.7345	0.438637	14.6778	0.493285	14.6799	0.386803	13.9804	0.333474	13.8242	0.584832		15.1321	0.04217	17.9117	0.06964		36.8786	0.58567
14.7416	0.438771	14.6848	0.493348	14.6866	0.386928	13.9878	0.33352	13.8314	0.584901		15.1395	0.04249	17.9203	0.06956		36.8963	0.5863
14.7487	0.438869	14.6919	0.493424	14.6948	0.387021	13.9947	0.333557	13.8382	0.584968		15.1467	0.04208	17.9294	0.06973		36.916	0.58689
14.7559	0.439004	14.6996	0.493498	14.7019	0.387139	14.0019	0.333612	13.8455	0.585063		15.1544	0.04257	17.9388	0.06994		36.9372	0.5875
14.7637	0.439126	14.7074	0.49356	14.709	0.387248	14.0087	0.333635	13.8523	0.585117		15.1624	0.04239	17.9484	0.0696		36.9583	0.58813
14.7715	0.439241	14.7151	0.493639	14.7161	0.387358	14.0159	0.333684	13.8593	0.585208		15.1699	0.0423	17.9573	0.06942		36.9759	0.5887
14.7789	0.439384	14.7222	0.493702	14.7244	0.387484	14.0231	0.333726	13.8664	0.585261		15.1773	0.04197	17.9658	0.06989		36.9936	0.58932
14.7859	0.439487	14.7293	0.493785	14.7317	0.387584	14.03	0.333767	13.8732	0.585329		15.1852	0.0428	17.9748	0.06988		37.0113	0.58986
14.7931	0.439627	14.7373	0.493845	14.7388	0.38771	14.0373	0.333819	13.8805	0.585401		15.1932	0.04239	17.9844	0.06936		37.029	0.59047
14.8016	0.439742	14.7444	0.493921	14.7467	0.38782	14.0443	0.333853	13.8874	0.585458		15.2005	0.0426	17.9935	0.06971		37.0469	0.59104
14.809	0.439872	14.7515	0.494009	14.7544	0.387944	14.0513	0.333912	13.8946	0.585548		15.2078	0.04222	18.0022	0.06974		37.0645	0.59159
14.8161	0.44	14.7594	0.494055	14.7614	0.388063	14.0585	0.33395	13.9015	0.585597		15.2155	0.04208	18.0108	0.06967		37.0822	0.5922
14.8231	0.440118	14.7672	0.494135	14.7685	0.38817	14.0653	0.333999	13.9084	0.585672		15.2235	0.04201	18.0201	0.0699		37.1035	0.59274
14.8308	0.440239	14.7748	0.49419	14.7759	0.388303	14.0727	0.334046	13.9156	0.585732		15.2314	0.04271	18.0295	0.07008		37.1247	0.59337
14.8388	0.440351	14.7818	0.494272	14.7836	0.388408	14.0796	0.334081	13.9225	0.585788		15.2387	0.04278	18.0387	0.07001		37.1442	0.5939
[truncated: 5,136 more rows]

## Sheet: Figure 1d_e
Fig. 1d
Emodulus (MPa)
Sample	HA55_PLGA (u)	HA20_PLGA (u)	H55-PLGA	PLGA
1	21.89	18.8618	2.65	0.481779
2	17.309	16.4501		0.080168
3	14.8501	13.8714		0.841693
4	17.3776	10.9325		0.597598
5	19.3631	17.9991
Fig. 1e
Compressive strength (MPa)
Sample	HA55_PLGA (u)	HA20_PLGA (u)	H55-PLGA	PLGA
1	0.320147	0.338832	0.0708	0.154478
2	0.352471	0.141971		0.00762414
3	0.187959	0.419877		0.0506837
4	0.175612	0.306298		0.0220832
5	0.362244	0.0929166

## Sheet: Fig2c_d
Time	Displacement	Force
s	um	N
0	0	0.0055
0.002	0.1	0.0162
0.004	1.2	0.0296
0.006	3.9	0.0467
0.008	7	0.0778
0.01	10.1	0.1129
0.012	12.3	0.1395
0.014	14.1	0.1562
0.016	15.6	0.1712
0.018	17.5	0.1913
0.02	19.6	0.2158
0.022	21.8	0.2408
0.024	24.2	0.2676
0.026	26.1	0.2957
0.028	28.1	0.3192
0.03	29.8	0.3427
0.032	31.9	0.372
0.034	34.2	0.4126
0.036	36.5	0.4572
0.038	38.9	0.4922
0.04	40.8	0.5167
0.042	42.9	0.5365
0.044	44.6	0.5594
0.046	46.7	0.5878
0.048	48.8	0.6204
0.05	50.8	0.6503
0.052	53	0.6854
0.054	55.1	0.7178
0.056	57	0.7346
0.058	58.9	0.7562
0.06	60.6	0.7843
0.062	62.8	0.8273
0.064	65	0.8716
0.066	67.1	0.9146
0.068	69.2	0.9479
0.07	71.1	0.9802
0.072	73.2	1.0104
0.074	75.1	1.0431
0.076	77.1	1.0843
0.078	79.2	1.1237
0.08	81.3	1.1615
0.082	83.5	1.1884
0.084	85.3	1.2082
0.086	87.2	1.2262
0.088	89	1.2497
0.09	90.7	1.2708
0.092	92.7	1.2897
0.094	94.6	1.2994
0.096	96.4	1.315
0.098	98.4	1.3358
0.1	100.1	1.3571
0.102	102	1.3837
0.104	104	1.4096
0.106	105.9	1.4359
0.108	108	1.4645
0.11	109.8	1.4786
0.112	111.7	1.4957
0.114	113.6	1.514
0.116	115.3	1.525
0.118	117	1.5366
0.12	118.8	1.5494
0.122	120.4	1.5591
0.124	122.2	1.564
0.126	123.9	1.5698
0.128	125.3	1.5778
0.13	126.8	1.5823
0.132	128.6	1.5912
0.134	130.3	1.6058
0.136	132.1	1.619
0.138	133.7	1.615
0.14	135.1	1.6132
0.142	136.4	1.608
0.144	138	1.6034
0.146	139.3	1.5961
0.148	140.6	1.5909
0.15	142.1	1.5839
0.152	143.4	1.5775
0.154	144.7	1.5796
0.156	146	1.5881
0.158	147.6	1.5997
0.16	149.1	1.6089
0.162	150.4	1.6171
0.164	151.7	1.6205
0.166	153.1	1.619
0.168	154.2	1.6168
0.17	155.4	1.6156
0.172	156.5	1.6132
0.174	157.7	1.6049
0.176	158.8	1.5976
0.178	159.8	1.5869
0.18	160.6	1.575
0.182	161.7	1.5668
0.184	162.8	1.5607
0.186	163.7	1.5561
0.188	164.5	1.5448
0.19	165.2	1.5372
0.192	166.1	1.5326
0.194	167.1	1.5308
0.196	168	1.5274
0.198	168.7	1.5207
0.2	169.4	1.5167
0.202	170.1	1.5146
0.204	170.8	1.5149
0.206	171.7	1.5176
0.208	172.4	1.5115
0.21	172.9	1.4944
0.212	173.2	1.4771
0.214	173.7	1.4673
0.216	174.3	1.4655
0.218	174.9	1.4667
0.22	175.4	1.46
0.222	175.8	1.4511
0.224	176.3	1.4426
0.226	176.7	1.4365
0.228	177	1.4307
0.23	177.3	1.4182
0.232	177.5	1.4056
0.234	177.9	1.3992
0.236	178.2	1.3898
0.238	178.4	1.3748
0.24	178.5	1.3635
0.242	178.5	1.3507
0.244	178.6	1.3403
0.246	178.9	1.3425
0.248	179.1	1.344
0.25	179.2	1.3406
0.252	179.3	1.3303
0.254	179.2	1.3217
0.256	179.3	1.3242
0.258	179.4	1.3196
0.26	179.4	1.3123
0.262	179.3	1.2918
0.264	179.2	1.2753
0.266	179.1	1.2582
0.268	178.9	1.2396
0.27	178.6	1.2164
0.272	178.4	1.199
0.274	178.1	1.1838
0.276	177.9	1.1673
0.278	177.6	1.152
0.28	177.3	1.1401
0.282	176.9	1.1349
0.284	176.6	1.1295
0.286	176.3	1.1255
0.288	175.9	1.1237
0.29	175.5	1.1111
0.292	175.1	1.0941
0.294	174.6	1.0745
0.296	173.9	1.0571
0.298	173.2	1.0312
0.3	172.6	1.012
0.302	171.9	0.9872
0.304	171.2	0.9564
0.306	170.5	0.9344
0.308	169.8	0.9088
0.31	168.9	0.8746
0.312	167.9	0.8423
0.314	166.9	0.8231
0.316	166.2	0.8078
0.318	165.6	0.7928
0.32	164.9	0.7758
0.322	163.9	0.7486
0.324	162.7	0.7202
0.326	161.7	0.7019
0.328	160.8	0.6866
0.33	160	0.6662
0.332	159	0.6415
0.334	157.8	0.611
0.336	156.4	0.5872
0.338	155.3	0.571
0.34	154.4	0.5585
0.342	153.4	0.5356
0.344	152.2	0.5173
0.346	151	0.498
0.348	149.8	0.4739
0.35	148.5	0.4517
0.352	146.9	0.4239
0.354	145.5	0.3961
0.356	144.1	0.3735
0.358	142.7	0.3427
0.36	141.2	0.3113
0.362	139.8	0.2844
0.364	138.3	0.2582
0.366	136.6	0.2371
0.368	135	0.2167
0.37	133.6	0.1996
0.372	132.1	0.1877
0.374	130.8	0.1758
0.376	129.4	0.1578
0.378	127.7	0.1382
0.38	125.8	0.1163
0.382	124.1	0.094
0.384	122.4	0.0748
0.386	120.6	0.0598
0.388	119	0.0461
0.39	117.3	0.0223
0.392	115.3	0.0027
0.394	113.4	-0.0089
0.396	111.5	-0.0247
0.398	109.8	-0.0418
0.4	108.1	-0.0571
0.402	106	-0.069
0.404	104.3	-0.0806
0.406	102.4	-0.0891
0.408	100.4	-0.1028
0.41	98.6	-0.1208
0.412	96.5	-0.1282
0.414	94.5	-0.1422
0.416	92.3	-0.1483
0.418	90.3	-0.1529
0.42	88.3	-0.1523
0.422	86.1	-0.1544
0.424	84.1	-0.1562
0.426	81.9	-0.1483
0.428	79.8	-0.141
0.43	77.8	-0.1367
0.432	75.5	-0.1367
0.434	73.2	-0.1364
0.436	70.6	-0.1331
0.438	68.3	-0.1248
0.44	65.8	-0.1178
0.442	63.9	-0.1062
0.444	61.8	-0.0919
0.446	59.7	-0.0754
0.448	57.6	-0.0616
0.45	55.4	-0.0586
0.452	53.1	-0.0574
0.454	50.6	-0.0497
0.456	48.6	-0.0415
0.458	46.2	-0.0314
0.46	44.1	-0.0253
0.462	42.2	-0.0238
0.464	40.1	-0.0223
0.466	38.1	-0.0217
0.468	35.7	-0.0153
0.47	33.5	-0.0101
0.472	31.1	-0.0165
0.474	28.9	-0.0192
0.476	26.5	-0.0095
0.478	24.4	-0.0131
0.48	22.4	-0.0177
0.482	20.2	-0.0186
0.484	18.2	-0.014
0.486	15.8	-0.0064
0.488	13.8	-0.0021
0.49	11.5	-0.0064
0.492	9.4	-0.0052
0.494	7.2	-0.0058
0.496	4.9	-0.0046
0.498	2.8	-0.0018
0.5	0.4	-0.0012
0.502	-1.6	-0.0024
0.504	-4	0
0.506	-6.3	-0.0009
0.508	-8.7	0
0.51	-10.7	0
0.512	-12.9	-0.0024
0.514	-15.2	-0.0095
0.516	-17.2	-0.0085
0.518	-19.5	-0.0046
0.52	-21.5	-0.0027
0.522	-23.8	-0.0018
0.524	-26	-0.0006
0.526	-28.3	0.0009
0.528	-30.4	0
0.53	-32.6	0.0027
0.532	-35	-0.0012
0.534	-37.1	-0.004
0.536	-39.5	-0.0006
0.538	-41.4	0
0.54	-43.7	0.0037
0.542	-45.8	0.0012
0.544	-47.9	0.0009
0.546	-50.1	0.0052
0.548	-52.1	0.0079
0.55	-54.4	0.0034
0.552	-56.3	-0.0021
0.554	-58.5	-0.0021
0.556	-60.6	-0.0037
0.558	-62.8	-0.0018
0.56	-65	-0.0037
0.562	-67	-0.0037
0.564	-69.1	-0.0012
0.566	-71	-0.0015
0.568	-73.4	0.004
0.57	-75.3	0.0015
0.572	-77.2	-0.0027
0.574	-79.3	0.0012
0.576	-81	0.0046
0.578	-83	0.0024
0.58	-85.1	-0.0012
0.582	-87.2	-0.004
0.584	-89.2	-0.0021
0.586	-91	0.0015
0.588	-92.7	0.0006
0.59	-94.5	0
0.592	-96.3	-0.0018
0.594	-98.5	-0.0031
0.596	-100.4	-0.0021
0.598	-102.2	0.0015
0.6	-104.2	0.0031
0.602	-106	0.0034
0.604	-107.8	0.0037
0.606	-109.4	0.0034
0.608	-111.1	-0.0006
0.61	-112.8	-0.0024
0.612	-114.6	0.0031
0.614	-116.2	0.004
0.616	-118	-0.0003
0.618	-119.7	0
0.62	-121.2	-0.0003
0.622	-122.7	0.0037
0.624	-124.3	0.0082
0.626	-125.7	0.0052
0.628	-127.6	0.0031
0.63	-129.3	0.0027
0.632	-130.9	-0.0018
0.634	-132.6	-0.0058
0.636	-134.2	-0.0064
0.638	-135.6	-0.0067
0.64	-136.9	-0.004
0.642	-138.3	-0.0037
0.644	-139.5	-0.0052
0.646	-140.6	-0.0009
0.648	-141.8	-0.0031
0.65	-143.3	-0.004
0.652	-144.8	-0.0037
0.654	-146.2	-0.0034
0.656	-147.6	0.0006
0.658	-148.8	-0.0012
0.66	-149.9	-0.0021
0.662	-151	-0.0027
0.664	-152.1	0.0052
0.666	-153.4	0.0092
0.668	-154.4	0.0082
0.67	-155.3	0.0043
0.672	-156.4	0.0024
0.674	-157.6	0.0046
0.676	-158.8	0.0079
0.678	-159.8	0.0052
0.68	-160.7	0.0018
0.682	-161.5	-0.0052
0.684	-162.6	-0.0113
0.686	-163.8	-0.0052
0.688	-164.6	0.0021
0.69	-165.3	0.0018
0.692	-165.9	-0.0018
0.694	-166.5	0
0.696	-167.3	0.0027
0.698	-168.2	0.0003
0.7	-169.2	0.0015
0.702	-169.9	0.0018
0.704	-170.5	0.0003
0.706	-171	0.0052
0.708	-171.4	0.0064
0.71	-171.8	0.0092
0.712	-172.3	0.0085
0.714	-172.9	0.0079
0.716	-173.5	0.0104
0.718	-174	0.0092
0.72	-174.3	0.0049
0.722	-174.8	0.0018
0.724	-175.2	0
0.726	-175.7	-0.0073
0.728	-176.3	-0.0107
0.73	-176.9	-0.0162
0.732	-177.4	-0.0192
0.734	-177.6	-0.0137
0.736	-177.6	-0.0067
0.738	-177.5	-0.004
0.74	-177.5	-0.0027
0.742	-177.5	0.0031
0.744	-177.6	0.0031
0.746	-177.6	0.0009
0.748	-177.7	0.0046
0.75	-177.7	0.007
0.752	-177.9	0.004
0.754	-178	0.0015
0.756	-178.1	0.0021
0.758	-177.9	0.0009
0.76	-177.8	0.0006
0.762	-177.8	0.0049
0.764	-177.7	0.0082
0.766	-177.4	0.0082
0.768	-177.1	0.0061
0.77	-176.8	0.0082
0.772	-176.5	0.0067
0.774	-176.3	0.0018
0.776	-176.1	-0.004
0.778	-175.9	-0.007
0.78	-175.7	-0.0131
0.782	-175.3	-0.0122
0.784	-174.9	-0.0064
0.786	-174.2	0
0.788	-173.5	0.0061
0.79	-172.4	0.0061
0.792	-171.7	0.0113
0.794	-171.2	0.0156
0.796	-170.9	0.0162
0.798	-170.3	0.014
0.8	-169.7	0.0134
0.802	-169	0.0092
0.804	-168.2	0.0046
0.806	-167.5	0.0021
0.808	-166.8	-0.0009
0.81	-166.2	-0.0012
0.812	-165.4	-0.0061
0.814	-164.5	-0.0095
0.816	-163.7	-0.0064
0.818	-162.5	-0.0122
0.82	-161.5	-0.0153
0.822	-160.5	-0.0177
0.824	-159.6	-0.0171
0.826	-158.6	-0.0116
0.828	-157.3	-0.0095
0.83	-156.2	-0.0037
0.832	-155.1	-0.0003
0.834	-154.1	-0.0003
0.836	-152.9	0.0012
0.838	-151.6	0.0061
0.84	-150.3	0.0058
0.842	-149.1	0.0043
0.844	-147.8	0.0024
0.846	-146.6	0.0009
0.848	-145.5	0.0046
0.85	-144.4	0.0034
0.852	-143.1	0.0024
0.854	-141.6	0.007
0.856	-140	0.014
0.858	-138.3	0.0122
0.86	-136.6	0.0073
0.862	-135.4	0.0073
0.864	-134.3	0.0073
0.866	-133	0.0104
0.868	-131.5	0.0061
0.87	-130.1	-0.0006
0.872	-128.6	-0.0031
0.874	-126.9	-0.0064
0.876	-125.3	-0.0064
0.878	-123.9	-0.0034
0.88	-122.2	-0.0043
0.882	-120.5	0.0018
0.884	-118.8	0.0006
0.886	-116.8	0
0.888	-114.9	0.0018
0.89	-113.3	0
0.892	-111.6	0.0012
0.894	-110.2	0.0021
0.896	-108.9	0.0012
0.898	-107	0.0006
0.9	-105.2	-0.0107
0.902	-103.4	-0.014
0.904	-101.4	-0.0101
0.906	-99.7	-0.0009
0.908	-97.7	0.0027
0.91	-95.7	0.0015
0.912	-93.8	0.0027
0.914	-91.7	0.0003
0.916	-89.8	0.0009
0.918	-87.8	0.0064
0.92	-85.7	0.0137
0.922	-83.8	0.0095
0.924	-81.7	0.0003
0.926	-79.8	0.0037
0.928	-77.8	0.0079
0.93	-75.9	0.0046
0.932	-74.1	-0.0043
0.934	-72.2	-0.0073
0.936	-70.3	-0.0021
0.938	-68.4	-0.0018
0.94	-66.1	-0.0079
0.942	-63.9	-0.0107
0.944	-61.6	-0.0021
0.946	-59.4	0.0095
0.948	-57.1	0.0195
0.95	-54.8	0.0204
0.952	-52.4	0.0235
0.954	-50.2	0.0244
0.956	-48.3	0.0201
0.958	-46.4	0.0186
0.96	-44.6	0.0104
0.962	-42.8	0.0018
0.964	-40.8	-0.0058
0.966	-38.8	-0.0134
0.968	-36.4	-0.0195
0.97	-34.3	-0.0238
0.972	-32	-0.0217
0.974	-29.9	-0.0153
0.976	-27.6	-0.0085
0.978	-25	-0.0021
0.98	-22.5	0.0006
0.982	-20.2	0.004
0.984	-18.1	0.0067
0.986	-16	0.0101
0.988	-14	0.0055
0.99	-11.8	-0.0043
0.992	-9.6	-0.0082
0.994	-7.5	-0.0046
0.996	-5.2	0.0076
0.998	-2.8	0.0107
1	-0.3	0.0052
1.002	2	0.0049
1.004	4.5	0.0073
1.006	6.5	0.0092
1.008	8.8	0.011
1.01	10.8	0.011
1.012	12.9	0.0073
1.014	15	0.004
1.016	16.9	0.0031
1.018	19.3	0.0067
1.02	21.6	0.0064
1.022	24.1	0.0046
1.024	26.3	0.0058
1.026	28.6	0.0156
1.028	30.6	0.0195
1.03	33	0.0208
1.032	35.1	0.0208
1.034	37.2	0.0238
1.036	39.4	0.0266
1.038	41.5	0.0311
1.04	43.7	0.0354
1.042	45.5	0.0369
1.044	47.5	0.0378
1.046	49.5	0.0482
1.048	51.5	0.0589
1.05	53.9	0.0684
1.052	56.2	0.0781
1.054	58.5	0.0842
1.056	60.3	0.0897
1.058	62.2	0.0912
1.06	63.9	0.0906
1.062	65.6	0.0986
1.064	67.9	0.1144
1.066	69.8	0.1321
1.068	71.8	0.155
1.07	74	0.1764
1.072	76.1	0.2005
1.074	78.3	0.2264
1.076	80.2	0.2499
1.078	82.1	0.2731
1.08	84	0.2878
1.082	85.6	0.2939
1.084	87.5	0.2988
1.086	89.2	0.3159
1.088	90.8	0.3333
1.09	92.8	0.3516
1.092	94.7	0.3723
1.094	96.5	0.3851
1.096	98.3	0.4001
1.098	100	0.4245
1.1	101.9	0.4462
1.102	103.9	0.4709
1.104	105.6	0.4916
1.106	107.4	0.5099
1.108	109	0.5219
1.11	110.5	0.5304
1.112	112.1	0.5444
1.114	113.8	0.5637
1.116	115.4	0.5841
1.118	117.2	0.6073
1.12	118.9	0.6271
1.122	120.4	0.6467
1.124	122.2	0.6699
1.126	123.8	0.6854
1.128	125.3	0.7059
1.13	126.9	0.7239
1.132	128.5	0.737
1.134	129.8	0.7437
1.136	131.1	0.7523
1.138	132.5	0.7645
1.14	133.9	0.78
1.142	135.2	0.7928
1.144	136.7	0.8127
1.146	138.3	0.8374
1.148	139.7	0.8575
1.15	141	0.8691
1.152	142.4	0.8813
1.154	143.7	0.8881
1.156	144.8	0.9085
1.158	146.1	0.9296
1.16	147.6	0.9485
1.162	148.9	0.9677
1.164	150	0.9811
1.166	151.1	0.9937
1.168	152.3	1.0095
1.17	153.6	1.0294
1.172	154.7	1.0431
1.174	155.7	1.0464
1.176	156.7	1.0577
1.178	157.8	1.0657
1.18	158.7	1.0712
1.182	159.6	1.0828
1.184	160.6	1.1014
1.186	161.7	1.1154
1.188	162.8	1.1209
1.19	163.5	1.1185
1.192	164	1.1163
1.194	164.7	1.1197
1.196	165.6	1.1328
1.198	166.4	1.1438
1.2	167.4	1.1496
1.202	168.3	1.1609
1.204	168.8	1.1664
1.206	169.4	1.1691
1.208	170.1	1.1761
1.21	170.9	1.1887
1.212	171.7	1.1938
1.214	172.1	1.1884
1.216	172.5	1.1887
1.218	173	1.1902
1.22	173.6	1.1935
1.222	174.2	1.2036
1.224	174.7	1.2091
1.226	175.1	1.2088
1.228	175.4	1.2045
1.23	175.7	1.1993
1.232	176.1	1.2006
1.234	176.4	1.203
1.236	176.7	1.1993
1.238	177.1	1.1966
1.24	177.3	1.1917
1.242	177.4	1.1853
1.244	177.7	1.1874
1.246	178	1.1877
1.248	178.1	1.189
1.25	178.2	1.1768
1.252	178.2	1.1655
1.254	178.2	1.1551
1.256	178.2	1.1487
1.258	178.3	1.1441
1.26	178.3	1.1398
1.262	178.3	1.1371
1.264	178.2	1.1279
1.266	178.1	1.1163
1.268	178.1	1.1133
1.27	178	1.1084
1.272	177.9	1.0965
1.274	177.7	1.0818
1.276	177.4	1.0709
1.278	177.1	1.0526
1.28	176.8	1.0327
1.282	176.5	1.0184
1.284	176.2	1.0071
1.286	175.7	0.9869
1.288	175.2	0.9702
1.29	174.7	0.9592
1.292	174.2	0.9363
1.294	173.8	0.9204
1.296	173.3	0.9131
1.298	172.9	0.9064
1.3	172.3	0.8923
1.302	171.7	0.8789
1.304	171.1	0.8609
1.306	170.4	0.8356
1.308	169.8	0.8099
1.31	168.9	0.7751
1.312	168	0.7434
1.314	167	0.7172
1.316	166.1	0.6915
1.318	165.4	0.6686
1.32	164.5	0.647
1.322	163.6	0.6213
1.324	162.5	0.6
1.326	161.5	0.5902
1.328	160.8	0.589
1.33	160	0.582
1.332	159.2	0.5643
1.334	158.1	0.5402
1.336	156.9	0.5157
1.338	155.6	0.4913
1.34	154.6	0.4666
1.342	153.4	0.4391
1.344	152.2	0.4105
1.346	150.7	0.379
1.348	149.4	0.3442
1.35	147.9	0.3073
1.352	146.3	0.2786
1.354	145	0.2618
1.356	143.8	0.2478
1.358	142.5	0.2359
1.36	140.9	0.2213
1.362	139.6	0.2036
1.364	138.3	0.1871
1.366	136.8	0.1703
1.368	135.2	0.1547
1.37	133.7	0.134
1.372	132	0.1096
1.374	130.4	0.0879
1.376	128.8	0.0696
1.378	127	0.0516
1.38	125.3	0.0385
1.382	123.8	0.0256
1.384	122	0.0095
1.386	120.3	0.0024
1.388	118.7	-0.0113
1.39	117	-0.0223
1.392	115.1	-0.0372
1.394	113.3	-0.0482
1.396	111.4	-0.0574
1.398	109.7	-0.065
1.4	107.8	-0.0784
1.402	105.8	-0.0909
1.404	104.1	-0.0995
1.406	102	-0.1117
1.408	99.9	-0.1187
1.41	98	-0.127
1.412	95.7	-0.1352
1.414	93.6	-0.1337
1.416	91.4	-0.1288
1.418	89.4	-0.1175
1.42	87.3	-0.1086
1.422	85.1	-0.0992
1.424	83.1	-0.0903
1.426	80.8	-0.0787
1.428	78.9	-0.0647
1.43	76.8	-0.0546
1.432	74.7	-0.0494
1.434	72.5	-0.0482
1.436	70.4	-0.0424
1.438	68.2	-0.0363
1.44	65.7	-0.036
1.442	63.5	-0.04
1.444	61.2	-0.0403
1.446	59.1	-0.0336
1.448	57.1	-0.0311
1.45	55	-0.0296
1.452	53	-0.0238
1.454	50.8	-0.0159
1.456	48.9	-0.0146
1.458	46.7	-0.0122
1.46	44.7	-0.0101
1.462	42.6	-0.0027
1.464	40.3	-0.0009
1.466	38.3	-0.0046
1.468	36	-0.0052
1.47	34	-0.0031
1.472	31.7	0.0031
1.474	29.5	0.0018
1.476	27.1	-0.0052
1.478	24.8	-0.0061
1.48	22.6	-0.0079
1.482	20.2	-0.0089
1.484	18.2	-0.0064
1.486	16	-0.0034
1.488	14	-0.0021
1.49	11.7	-0.0027
1.492	9.4	-0.0043
1.494	7	-0.0031
1.496	4.8	0.0015
1.498	2.7	0.004
1.5	0.4	0.004
1.502	-1.5	0.0073
1.504	-3.8	0.0085
1.506	-6.1	0.0076
1.508	-8.5	0.0085
1.51	-10.9	0.0064
1.512	-13.1	0.0024
1.514	-15.3	0.0009
1.516	-17.2	-0.0046
1.518	-19.5	-0.0089
1.52	-21.6	-0.0125
1.522	-24.1	-0.0159
1.524	-26.5	-0.015
1.526	-28.9	-0.0107
1.528	-30.9	-0.0082
1.53	-32.9	-0.0089
1.532	-34.8	-0.0089
1.534	-36.6	-0.0046
1.536	-38.9	0.0015
1.538	-40.9	0.0092
1.54	-43.3	0.0104
1.542	-45.6	0.0061
1.544	-47.9	0.0058
1.546	-50.1	0.0131
1.548	-52.1	0.0211
1.55	-54.2	0.0214
1.552	-56.2	0.0153
1.554	-58.3	0.0079
1.556	-60.4	0.0049
1.558	-62.7	0.0018
1.56	-65	-0.0003
1.562	-67.2	-0.0024
1.564	-69.3	-0.0058
1.566	-71.1	-0.0101
1.568	-73.5	-0.0101
1.57	-75.4	-0.0134
1.572	-77.3	-0.0128
1.574	-79.4	-0.0092
1.576	-81.1	-0.0049
1.578	-83	-0.0003
1.58	-84.9	0.0021
1.582	-86.9	0.0037
1.584	-89	0.0082
1.586	-90.8	0.0089
1.588	-92.7	0.0104
1.59	-94.7	0.0082
1.592	-96.5	0.0058
1.594	-98.5	0.0006
1.596	-100.4	-0.0003
1.598	-102.2	0
1.6	-104.2	0
1.602	-106	0
1.604	-107.9	-0.0006
1.606	-109.5	0.0034
1.608	-111	0.0061
1.61	-112.5	0.0073
1.612	-114.3	0.004
1.614	-116	0.0024
1.616	-118	0.0043
1.618	-119.8	0.0015
1.62	-121.4	-0.0018
1.622	-123	-0.0027
1.624	-124.4	-0.0009
1.626	-125.8	0.0009
1.628	-127.5	0
1.63	-129.3	-0.0027
1.632	-130.8	-0.007
1.634	-132.5	-0.0046
1.636	-134.1	-0.0052
1.638	-135.3	-0.0043
1.64	-136.4	-0.0049
1.642	-137.9	-0.007
1.644	-139.6	-0.0027
1.646	-141.1	0.0009
1.648	-142.3	0.0049
1.65	-143.5	0.0037
1.652	-144.7	0.0058
1.654	-145.8	0.0104
1.656	-147	0.0125
1.658	-148.4	0.0089
1.66	-149.7	0.0052
1.662	-151	0.0031
1.664	-152.2	0
1.666	-153.7	0.0024
1.668	-154.8	-0.0015
1.67	-155.9	-0.0082
1.672	-156.8	-0.0092
1.674	-157.8	-0.0018
1.676	-158.8	0.0043
1.678	-159.6	0.0052
1.68	-160.4	0.0061
1.682	-161.2	0.0009
1.684	-162.3	0
1.686	-163.6	-0.0018
1.688	-164.7	-0.0082
1.69	-165.7	-0.0098
1.692	-166.5	-0.0076
1.694	-167.1	-0.0015
1.696	-167.6	0.0018
1.698	-168.1	0.0037
1.7	-168.6	0.0021
1.702	-169.2	0.0018
1.704	-170	0.004
1.706	-170.8	0.0073
1.708	-171.5	0.0113
1.71	-172.1	0.0101
1.712	-172.6	0.0037
1.714	-173	0.0034
1.716	-173.4	0.0122
1.718	-173.8	0.0134
1.72	-174.3	0.0082
1.722	-174.9	0.0018
1.724	-175.6	-0.0046
1.726	-176.2	-0.007
1.728	-176.7	-0.0092
1.73	-176.8	-0.0128
1.732	-176.9	-0.0125
1.734	-177	-0.0113
1.736	-177.1	-0.0092
1.738	-177.4	-0.004
1.74	-177.7	-0.0012
1.742	-177.7	-0.0006
1.744	-177.8	0.0067
1.746	-177.7	0.0131
1.748	-177.7	0.0192
1.75	-177.7	0.0214
1.752	-177.6	0.0229
1.754	-177.6	0.0217
1.756	-177.6	0.0198
1.758	-177.6	0.0125
1.76	-177.7	0.0034
1.762	-177.7	-0.0031
1.764	-177.6	-0.0107
1.766	-177.7	-0.0146
1.768	-177.5	-0.0174
1.77	-177.2	-0.015
1.772	-177	-0.0134
1.774	-176.6	-0.0143
1.776	-176.2	-0.007
1.778	-175.7	-0.004
1.78	-175.3	-0.0064
1.782	-174.9	-0.0034
1.784	-174.4	0.0021
1.786	-173.9	0.0067
1.788	-173.3	0.0052
1.79	-172.6	0.0092
1.792	-172.1	0.011
1.794	-171.7	0.0162
1.796	-171.1	0.0162
1.798	-170.3	0.0143
1.8	-169.6	0.0055
1.802	-169.1	0
1.804	-168.5	0.0021
1.806	-167.7	-0.0003
1.808	-166.9	-0.0064
1.81	-166	-0.0131
1.812	-165.2	-0.015
1.814	-164.5	-0.0092
1.816	-163.7	-0.0085
1.818	-162.5	-0.0073
1.82	-161.4	-0.0089
1.822	-160.4	-0.0107
1.824	-159.5	-0.0021
1.826	-158.4	0.0089
1.828	-157.3	0.0168
1.83	-156.1	0.0159
1.832	-155.1	0.015
1.834	-153.9	0.015
1.836	-152.7	0.0122
1.838	-151.4	0.0064
1.84	-150.5	0.0006
1.842	-149.7	0.0003
1.844	-148.5	-0.0055
1.846	-146.9	-0.0067
1.848	-145.4	-0.0024
1.85	-144.1	0
1.852	-142.6	-0.0024
1.854	-141.3	-0.0043
1.856	-140.2	-0.0003
1.858	-139	0.0061
1.86	-137.4	0.0031
1.862	-135.9	-0.0037
1.864	-134.4	0.0021
1.866	-132.9	0.0092
1.868	-131.2	0.011
1.87	-129.9	0.0098
1.872	-128.5	0.0107
1.874	-126.7	0.0076
1.876	-125	0.0043
1.878	-123.4	0.0012
1.88	-121.8	0.0009
1.882	-120.4	-0.0031
1.884	-119	-0.0104
1.886	-117.2	-0.0076
1.888	-115.5	-0.0079
1.89	-113.6	-0.0101
1.892	-111.7	-0.0131
1.894	-110.1	-0.0101
1.896	-108.7	0
1.898	-107	0.0009
1.9	-105.2	0.0006
1.902	-103.2	-0.0015
1.904	-101.2	0.0027
1.906	-99.3	0.0073
1.908	-97.2	0.0079
1.91	-95.3	0.0092
1.912	-93.7	0.0095
1.914	-91.8	0.0055
1.916	-90.1	-0.0006
1.918	-88.2	0
1.92	-86.1	0.0049
1.922	-84.1	0.0098
1.924	-81.9	0.0092
1.926	-80	0.0037
1.928	-78.1	0.0021
1.93	-76.1	0.0018
1.932	-74.2	0
1.934	-72.1	-0.0003
1.936	-70.3	0.0018
1.938	-68.3	0
1.94	-65.9	-0.0064
1.942	-63.7	-0.0092
1.944	-61.4	-0.0082
1.946	-59.4	0.0018
1.948	-57.2	0.0055
1.95	-55.1	0.0052
1.952	-53.1	0.0052
1.954	-50.8	0.0046
1.956	-48.9	0.0067
1.958	-46.8	0.0101
1.96	-44.7	0.0073
1.962	-42.5	0.0095
1.964	-40.3	0.0137
1.966	-38	0.0146
1.968	-35.6	0.0098
1.97	-33.6	0.0012
1.972	-31.4	-0.0052
1.974	-29.6	-0.0058
1.976	-27.7	-0.0137
1.978	-25.6	-0.0159
1.98	-23.4	-0.0201
1.982	-20.9	-0.0226
1.984	-18.5	-0.0195
1.986	-15.9	-0.0101
1.988	-13.7	0.0031
1.99	-11.4	0.0073
1.992	-9.4	0.0046
1.994	-7.1	0.0027
1.996	-5	0.0122
1.998	-2.7	0.0131
2	-0.3	0.0089
2.002	2	0.0034
2.004	4.3	0.0021
2.006	6.2	0.0076
2.008	8.5	0.007
2.01	10.6	0.007
2.012	12.8	0.0058
2.014	15.1	-0.0018
2.016	17.2	-0.0021
2.018	19.5	0.0024
2.02	21.8	0.0064
2.022	24.3	0.0046
2.024	26.4	0.0034
2.026	28.7	0.0092
2.028	30.5	0.0174
2.03	32.8	0.0192
2.032	35.1	0.0195
2.034	37.5	0.0214
2.036	39.8	0.0198
2.038	42.1	0.0229
2.04	44.4	0.0214
2.042	46.1	0.0128
2.044	48.1	0.0058
2.046	49.9	0.0049
2.048	51.8	0.0061
2.05	53.9	0.0027
2.052	55.8	0.0015
2.054	58.1	0.0064
2.056	60.2	0.0201
2.058	62.5	0.0333
2.06	64.7	0.043
2.062	66.8	0.051
2.064	69.1	0.0616
2.066	70.9	0.0714
2.068	72.9	0.0781
2.07	74.8	0.0842
2.072	76.5	0.0949
2.074	78.4	0.1047
2.076	80.2	0.1114
2.078	82.2	0.1294
2.08	84.2	0.1508
2.082	86.1	0.1685
2.084	88.1	0.1813
2.086	89.8	0.1978
2.088	91.6	0.2209
2.09	93.5	0.2365
2.092	95.3	0.2448
2.094	97.1	0.2591
2.096	98.7	0.2744
2.098	100.3	0.2908
2.1	102.2	0.3058
2.102	104.1	0.3195
2.104	105.7	0.3397
2.106	107.5	0.3613
2.108	109.2	0.3799
2.11	110.8	0.3998
2.112	112.6	0.4233
2.114	114.4	0.4422
2.116	115.9	0.4657
2.118	117.7	0.4846
2.12	119.2	0.4993
2.122	120.6	0.5139
2.124	122.3	0.5289
2.126	123.8	0.5466
2.128	125.3	0.5591
2.13	126.8	0.5679
2.132	128.3	0.5753
2.134	129.6	0.5905
2.136	131	0.6058
2.138	132.6	0.6219
2.14	134.2	0.6363
2.142	135.5	0.6458
2.144	136.7	0.6586
2.146	138.1	0.6747
2.148	139.4	0.6985
2.15	140.8	0.723
2.152	142.5	0.7471
2.154	143.9	0.7709
2.156	145.2	0.7907
2.158	146.4	0.8069
2.16	147.8	0.8231
2.162	148.9	0.8347
2.164	150	0.8435
2.166	151.1	0.8585
2.168	152.3	0.8704
2.17	153.4	0.8749
2.172	154.4	0.8826
2.174	155.3	0.8896
2.176	156.2	0.9061
2.178	157.6	0.9296
2.18	158.7	0.946
2.182	159.7	0.9561
2.184	160.6	0.9653
2.186	161.5	0.9775
2.188	162.5	0.9842
2.19	163.3	0.9937
2.192	164.2	1.0065
2.194	165	1.0172
2.196	165.7	1.0211
2.198	166.5	1.0333
2.2	167.4	1.0443
2.202	168.2	1.0461
2.204	168.8	1.0486
2.206	169.4	1.0541
2.208	170	1.0599
2.21	170.6	1.0638
2.212	171.1	1.0645
2.214	171.7	1.073
2.216	172.4	1.0812
2.218	173	1.0864
2.22	173.5	1.0956
2.222	174	1.0974
2.224	174.5	1.0992
2.226	174.8	1.1002
2.228	175.2	1.1017
2.23	175.6	1.1029
2.232	175.9	1.1035
2.234	176.2	1.0986
2.236	176.5	1.0959
2.238	176.7	1.0937
2.24	176.9	1.0913
2.242	177.2	1.0892
2.244	177.4	1.0861
2.246	177.7	1.0846
2.248	177.8	1.0852
2.25	177.9	1.0858
2.252	178	1.0822
2.254	178.1	1.0806
2.256	178.1	1.0806
2.258	178.2	1.08
2.26	178.2	1.0712
2.262	178.1	1.0602
2.264	178.1	1.0526
2.266	178	1.0431
2.268	177.9	1.0376
2.27	177.9	1.037
2.272	177.8	1.0272
2.274	177.6	1.015
2.276	177.3	1.0089
2.278	177.1	0.9982
2.28	176.8	0.9839
2.282	176.5	0.9689
2.284	176.1	0.9491
2.286	175.7	0.9277
2.288	175.2	0.9109
2.29	174.7	0.8893
2.292	174.3	0.8716
2.294	173.7	0.8487
2.296	173.1	0.8286
2.298	172.5	0.8118
2.3	172	0.8014
2.302	171.5	0.7861
2.304	170.8	0.7709
2.306	170.1	0.7474
2.308	169.3	0.7224
2.31	168.6	0.7062
2.312	167.9	0.6897
2.314	167.3	0.6815
2.316	166.6	0.6699
2.318	165.7	0.6482
2.32	164.8	0.621
2.322	163.8	0.5948
2.324	163	0.5768
2.326	162	0.5576
2.328	161.1	0.5386
2.33	160.1	0.5121
2.332	159	0.4803
2.334	157.7	0.4453
2.336	156.2	0.4126
2.338	155.2	0.3915
2.34	154.1	0.372
2.342	153	0.3528
2.344	151.7	0.3271
2.346	150.5	0.3067
2.348	149.4	0.2878
2.35	147.9	0.2667
2.352	146.4	0.2466
2.354	145.2	0.2338
2.356	144.1	0.2209
2.358	142.6	0.2008
2.36	141	0.1794
2.362	139.5	0.1584
2.364	138.2	0.1462
2.366	136.5	0.1303
2.368	135.1	0.116
2.37	133.7	0.1019
2.372	131.9	0.0824
2.374	130.2	0.0589
2.376	128.5	0.0372
2.378	126.8	0.0189
2.38	125.2	0.0027
2.382	123.5	-0.014
2.384	121.7	-0.0281
2.386	120	-0.0375
2.388	118.4	-0.0461
2.39	116.5	-0.0595
2.392	114.7	-0.0723
2.394	113	-0.0824
2.396	111.1	-0.0836
2.398	109.5	-0.0848
2.4	107.6	-0.0934
2.402	105.5	-0.1019
2.404	103.6	-0.1102
2.406	101.4	-0.112
2.408	99.5	-0.1068
2.41	97.8	-0.1031
2.412	95.6	-0.1013
2.414	93.6	-0.1007
2.416	91.3	-0.0967
2.418	89.2	-0.0858
2.42	86.9	-0.0757
2.422	84.7	-0.0702
2.424	82.6	-0.065
2.426	80.2	-0.0555
2.428	78.3	-0.0461
2.43	76.1	-0.04
2.432	74.2	-0.0363
2.434	72	-0.0293
2.436	69.9	-0.0238
2.438	68	-0.0208
2.44	65.8	-0.0217
2.442	63.9	-0.0174
2.444	61.7	-0.014
2.446	59.8	-0.0122
2.448	57.8	-0.0128
2.45	55.3	-0.0076
2.452	53.1	-0.0058
2.454	50.6	-0.0156
2.456	48.6	-0.0171
2.458	46.4	-0.0079
2.46	44.7	0.0018
2.462	42.8	0.004
2.464	40.6	0.0012
2.466	38.5	0.0031
2.468	36	0.0046
2.47	33.8	-0.0018
2.472	31.3	-0.0076
2.474	29	-0.0089
2.476	26.6	-0.0061
2.478	24.7	-0.0067
2.48	22.7	-0.0095
2.482	20.5	-0.0061
2.484	18.7	0.0018
2.486	16.5	0.0058
2.488	14.3	0.0076
2.49	11.9	0.0098
2.492	9.6	0.0058
2.494	7.1	-0.0018
2.496	4.8	-0.0049
2.498	2.6	-0.0027
2.5	0.3	0.0012
2.502	-1.6	0
2.504	-4.1	-0.0015
2.506	-6.1	-0.0006
2.508	-8.5	0.0027
2.51	-10.7	0
2.512	-13	0
2.514	-15.2	0.0012
2.516	-17.1	0.0015
2.518	-19.5	0.0003
2.52	-21.5	-0.0021
2.522	-24	0.0012
2.524	-26.3	0.0006
2.526	-28.8	0.0006
2.528	-30.9	0.0015
2.53	-32.8	0.0098
2.532	-34.8	0.0098
2.534	-36.6	0.004
2.536	-38.9	0.0073
2.538	-41.1	0.0082
2.54	-43.4	0.0076
2.542	-45.7	0
2.544	-48.2	-0.0034
2.546	-50.4	-0.0095
2.548	-52.6	-0.011
2.55	-54.8	-0.0125
2.552	-56.6	-0.0125
2.554	-58.6	-0.0061
2.556	-60.5	-0.0043
2.558	-62.5	-0.0015
2.56	-64.7	0.0027
2.562	-66.7	0.0107
2.564	-68.9	0.0134
2.566	-70.7	0.0134
2.568	-72.8	0.0156
2.57	-74.9	0.0168
2.572	-76.9	0.0137
2.574	-79.1	0.0076
2.576	-81.1	0.0089
2.578	-83.1	0.0101
2.58	-85	0.0052
2.582	-87	0
2.584	-89.1	-0.0058
2.586	-91.1	-0.0104
2.588	-93.3	-0.0146
2.59	-95.2	-0.018
2.592	-97.1	-0.0235
2.594	-99.1	-0.0165
2.596	-100.7	-0.0058
2.598	-102.3	-0.0018
2.6	-104	0.0003
2.602	-105.5	0.007
2.604	-107.2	0.0156
2.606	-108.8	0.0192
2.608	-110.4	0.018
2.61	-112.2	0.0165
2.612	-114.3	0.0125
2.614	-116.3	0.0064
2.616	-118.5	0.0027
2.618	-120.2	0
2.62	-121.7	0.0003
2.622	-123.1	0.0037
2.624	-124.4	0.0015
2.626	-125.8	0.0018
2.628	-127.5	-0.0003
2.63	-129.3	-0.0031
2.632	-130.9	-0.0015
2.634	-132.6	-0.0012
2.636	-134.1	0
2.638	-135.3	-0.0018
2.64	-136.7	-0.0104
2.642	-138.2	-0.0171
2.644	-139.6	-0.0134
2.646	-140.9	-0.0095
2.648	-142.3	-0.0064
2.65	-143.8	-0.0052
2.652	-145	-0.0049
2.654	-146.1	0.0003
2.656	-147.2	0.0076
2.658	-148.3	0.014
2.66	-149.4	0.0177
2.662	-150.6	0.0119
2.664	-151.9	0.0122
2.666	-153.4	0.0119
2.668	-154.5	0.015
2.67	-155.4	0.0125
2.672	-156.5	0.0085
2.674	-157.7	0.0076
2.676	-158.9	0.0058
2.678	-159.8	0.0061
2.68	-160.5	0
2.682	-161.3	-0.0024
2.684	-162.4	-0.0058
2.686	-163.6	-0.0052
2.688	-164.6	-0.0058
2.69	-165.5	-0.0061
2.692	-166.2	-0.0049
2.694	-166.8	-0.0058
2.696	-167.4	0
2.698	-168.1	0.0067
2.7	-168.8	0.011
2.702	-169.4	0.0052
2.704	-170	0.0006
2.706	-170.7	0.0006
2.708	-171.5	0.004
2.71	-172.4	0.0021
2.712	-173.3	-0.0018
2.714	-173.8	-0.0012
2.716	-173.9	0
2.718	-174.1	0.0015
2.72	-174.4	0.0043
2.722	-174.7	0.004
2.724	-175.1	0.0064
2.726	-175.6	0.0049
2.728	-176.1	0.007
2.73	-176.5	0.0021
2.732	-176.7	0.0024
2.734	-176.9	0
2.736	-177.1	0
2.738	-177.3	0.0015
2.74	-177.4	0
2.742	-177.7	0.0012
2.744	-177.8	-0.0012
2.746	-177.9	-0.0012
2.748	-177.8	0.0046
2.75	-177.8	0.0085
2.752	-177.9	0.0073
2.754	-177.9	0.0024
2.756	-177.8	0.0046
2.758	-177.6	0.0067
2.76	-177.6	0.0067
2.762	-177.5	0.0018
2.764	-177.5	0.0021
2.766	-177.5	0.0064
2.768	-177.3	0.0107
2.77	-176.9	0.0122
2.772	-176.5	0.0113
2.774	-176.2	0.0143
2.776	-175.9	0.0116
2.778	-175.7	0.0043
2.78	-175.5	-0.0015
2.782	-175.2	-0.0055
2.784	-174.9	-0.007
2.786	-174.4	-0.0079
2.788	-173.8	-0.0122
2.79	-173	-0.0146
2.792	-172.2	-0.0137
2.794	-171.7	-0.0125
2.796	-171.2	-0.0079
2.798	-170.7	-0.0031
2.8	-170	-0.007
2.802	-169.1	-0.0024
2.804	-168.1	0.0012
2.806	-167.2	0.0034
2.808	-166.5	0.007
2.81	-165.9	0.0131
2.812	-165.2	0.0128
2.814	-164.4	0.0107
2.816	-163.4	0.0095
2.818	-162.3	0.0116
2.82	-161.3	0.0162
2.822	-160.4	0.0119
2.824	-159.4	0.0031
2.826	-158.3	-0.0037
2.828	-157.2	-0.0052
2.83	-156.2	-0.0027
2.832	-155.3	-0.0034
2.834	-154.3	-0.0052
2.836	-153.1	0.0003
2.838	-151.6	0.0064
2.84	-150.3	0.004
2.842	-149.1	0.0043
2.844	-147.8	0.007
2.846	-146.4	0.011
2.848	-145.2	0.0076
2.85	-144.1	0.0012
2.852	-143	-0.0027
2.854	-141.8	-0.0031
2.856	-140.5	0.0006
2.858	-139.1	0.0009
2.86	-137.4	-0.0018
2.862	-135.9	-0.0009
2.864	-134.4	0.0003
2.866	-132.9	0.0006
2.868	-131.4	-0.0012
2.87	-130	0.0015
2.872	-128.5	-0.0012
2.874	-126.8	-0.0061
2.876	-125.2	-0.0079
2.878	-123.7	-0.0037
2.88	-122	-0.0046
2.882	-120.7	-0.0101
2.884	-119.3	-0.0049
2.886	-117.3	0.0015
2.888	-115.5	0.0043
2.89	-113.6	0.0027
2.892	-111.5	0.0024
2.894	-109.8	0.0067
2.896	-108.1	0.0055
2.898	-106.3	0.0046
2.9	-104.8	0.0049
2.902	-103.1	0.0067
2.904	-101.4	0.0027
2.906	-99.6	0.0024
2.908	-97.6	0.0043
2.91	-95.5	0.0128
2.912	-93.6	0.0183
2.914	-91.5	0.0128
2.916	-89.8	0.0092
2.918	-88	0.0095
2.92	-86	0.0089
2.922	-84.1	0.0046
2.924	-82	0.0031
2.926	-80.2	0.007
2.928	-78.1	0.0031
2.93	-76	-0.0031
2.932	-74.2	-0.007
2.934	-72.1	-0.0061
2.936	-70.2	-0.0076
2.938	-68.2	-0.0085
2.94	-65.9	-0.007
2.942	-63.9	-0.0095
2.944	-61.8	-0.0073
2.946	-59.8	-0.0009
2.948	-57.5	0.0061
2.95	-55.2	0.014
2.952	-53.1	0.0143
2.954	-50.7	0.0113
2.956	-48.8	0.0095
2.958	-46.6	0.0049
2.96	-44.7	0.0012
2.962	-42.7	0
2.964	-40.6	-0.004
2.966	-38.5	-0.0092
2.968	-36	-0.0134
2.97	-33.9	-0.0183
2.972	-31.7	-0.0198
2.974	-29.8	-0.0183
2.976	-27.7	-0.014
2.978	-25.3	-0.0073
2.98	-22.9	0.0003
2.982	-20.4	0.0067
2.984	-18	0.0174
2.986	-15.5	0.0308
2.988	-13.3	0.0385
2.99	-11	0.04
2.992	-9.1	0.033
2.994	-6.9	0.0259
2.996	-4.8	0.0168
2.998	-2.6	0.0061
3	-0.6	-0.0027
3.002	1.4	-0.0177
3.004	3.6	-0.0296
3.006	5.6	-0.0256
3.008	8	-0.0153
3.01	10.3	-0.0089
3.012	12.9	-0.0037
3.014	15.3	0.0024
3.016	17.7	0.0116
3.018	20.1	0.0195
3.02	22.6	0.0174
3.022	24.7	0.0131
3.024	26.4	0.0073
3.026	28.4	0.0034
3.028	30.2	-0.0027
3.03	32.2	-0.0095
3.032	34.4	-0.0137
3.034	36.8	-0.0128
3.036	39.3	-0.0092
3.038	41.6	-0.0046
3.04	44	0
3.042	46	0.0015
3.044	48.3	0.0027
3.046	50.3	0.0073
3.048	52.5	0.0201
3.05	54.8	0.0311
3.052	56.9	0.0208
3.054	58.9	0.0134
3.056	60.6	0.0177
3.058	62.7	0.0232
3.06	64.7	0.0253
3.062	66.8	0.0241
3.064	69	0.0238
3.066	70.9	0.0302
3.068	72.9	0.0397
3.07	74.9	0.0458
3.072	76.8	0.0491
3.074	78.7	0.0555
3.076	80.4	0.0726
3.078	82.5	0.0949
3.08	84.6	0.1157
3.082	86.7	0.134
3.084	88.9	0.1434
3.086	90.6	0.1559
3.088	92.2	0.1654
3.09	93.8	0.162
3.092	95.3	0.1666
3.094	97	0.1831
3.096	98.8	0.2008
3.098	100.5	0.2124
3.1	102.3	0.2283
3.102	104	0.2402
3.104	105.6	0.2591
3.106	107.4	0.2863
3.108	109.4	0.3152
3.11	111.2	0.3439
3.112	113.2	0.3625
3.114	114.7	0.3769
3.116	116.2	0.3912
3.118	117.7	0.4071
3.12	119.1	0.4208
3.122	120.6	0.4327
3.124	122.3	0.4407
3.126	123.8	0.4507
3.128	125.2	0.4691
3.13	126.7	0.4874
3.132	128.4	0.5069
3.134	129.8	0.5267
3.136	131.3	0.5444
3.138	133	0.5612
3.14	134.3	0.5704
3.142	135.5	0.5841
3.144	137	0.6027
3.146	138.5	0.6219
3.148	139.8	0.6357
3.15	141.1	0.6534
3.152	142.7	0.6802
3.154	143.9	0.6955
3.156	145.1	0.705
3.158	146.4	0.7196
3.16	147.8	0.7321
3.162	148.9	0.7327
3.164	149.7	0.7437
3.166	150.6	0.762
3.168	151.9	0.7779
3.17	153.1	0.7907
3.172	154.2	0.8014
3.174	155.2	0.8249
3.176	156.3	0.8447
3.178	157.6	0.8676
3.18	158.7	0.8844
3.182	159.8	0.8981
3.184	160.7	0.9109
3.186	161.6	0.9262
3.188	162.5	0.932
3.19	163.4	0.9296
3.192	164.1	0.9308
3.194	164.8	0.9314
3.196	165.6	0.9427
3.198	166.4	0.9579
3.2	167.3	0.9637
3.202	168	0.9662
3.204	168.6	0.9747
3.206	169.2	0.9863
3.208	169.9	1.0004
3.21	170.6	1.0123
3.212	171.4	1.0284
3.214	172.1	1.0394
3.216	172.6	1.0352
3.218	173	1.0287
3.22	173.4	1.033
3.222	173.9	1.0342
3.224	174.4	1.0367
3.226	174.8	1.0355
3.228	175	1.03
3.23	175.3	1.0269
3.232	175.6	1.0269
3.234	175.9	1.0297
3.236	176.3	1.0388
3.238	176.7	1.0495
3.24	177	1.0583
3.242	177.3	1.0614
3.244	177.5	1.0535
3.246	177.7	1.0471
3.248	177.8	1.048
3.25	177.9	1.0388
3.252	177.9	1.0294
3.254	177.9	1.0239
3.256	177.9	1.0172
3.258	177.9	1.0077
3.26	177.9	1.001
3.262	177.9	0.997
3.264	177.8	0.9912
3.266	177.8	0.9943
3.268	177.8	0.9982
3.27	177.8	0.9982
3.272	177.7	0.9903
3.274	177.5	0.9842
3.276	177.3	0.9784
3.278	177.1	0.9637
3.28	176.9	0.9479
3.282	176.5	0.9274
3.284	176	0.9064
3.286	175.6	0.881
3.288	175.1	0.8545
3.29	174.5	0.8292
3.292	174	0.8121
3.294	173.6	0.7993
3.296	173.1	0.7874
3.298	172.6	0.7748
3.3	172.1	0.7651
3.302	171.5	0.7483
3.304	170.8	0.7306
3.306	170.2	0.7178
3.308	169.7	0.7056
3.31	169	0.679
3.312	168	0.6561
3.314	166.9	0.6348
3.316	166.1	0.618
3.318	165.5	0.5975
3.32	164.7	0.5713
3.322	163.6	0.5341
3.324	162.5	0.5026
3.326	161.2	0.4797
3.328	160.3	0.4654
3.33	159.6	0.4526
3.332	158.8	0.4315
3.334	157.7	0.4062
3.336	156.3	0.386
3.338	155.2	0.3723
3.34	154.1	0.3558
3.342	153.2	0.3348
3.344	152	0.3177
3.346	150.8	0.2945
3.348	149.5	0.2771
3.35	148.1	0.2536
3.352	146.4	0.2289
3.354	145.1	0.21
3.356	144	0.1935
3.358	142.7	0.1822
3.36	141.1	0.1617
3.362	139.6	0.1401
3.364	138.1	0.1141
3.366	136.4	0.0906
3.368	134.8	0.0784
3.37	133.4	0.0711
3.372	131.9	0.058
3.374	130.3	0.0381
3.376	128.7	0.0198
3.378	126.8	0
3.38	125	-0.0177
3.382	123.3	-0.0378
3.384	121.4	-0.0546
3.386	119.7	-0.0659
3.388	118.1	-0.0821
3.39	116.1	-0.0928
3.392	114.3	-0.0989
3.394	112.5	-0.0992
3.396	110.7	-0.0992
3.398	109.2	-0.097
3.4	107.5	-0.0974
3.402	105.6	-0.101
3.404	103.6	-0.1016
3.406	101.3	-0.1007
3.408	99.3	-0.0943
3.41	97.3	-0.0903
3.412	95.2	-0.0824
3.414	93.2	-0.0769
3.416	91	-0.0702
3.418	88.8	-0.062
3.42	86.3	-0.0595
3.422	84.1	-0.0513
3.424	82	-0.0449
3.426	80.1	-0.0403
3.428	78.5	-0.0333
3.43	76.5	-0.0262
3.432	74.5	-0.0223
3.434	72.2	-0.0186
3.436	70	-0.0146
3.438	68.1	-0.0076
3.44	65.9	0
3.442	64.2	0
3.444	62.1	0.0034
3.446	59.9	0.0037
3.448	57.8	-0.0009
3.45	55.5	-0.0018
3.452	53.3	-0.0085
3.454	50.8	-0.0131
3.456	48.7	-0.0119
3.458	46.3	-0.0055
3.46	44.3	-0.0052
3.462	42.3	-0.0113
3.464	40.2	-0.0119
3.466	38.3	-0.0021
3.468	36.1	0.0073
3.47	34.1	0.0003
3.472	31.8	-0.0064
3.474	29.6	-0.0073
3.476	27.1	-0.0012
3.478	24.8	0
3.48	22.7	-0.0021
3.482	20.4	-0.0024
3.484	18.5	-0.0034
3.486	16.1	-0.0024
3.488	13.9	-0.0003
3.49	11.4	0.0067
3.492	9.2	0.007
3.494	7	0.0027
3.496	4.8	0
3.498	2.8	0.0003
3.5	0.5	0.0052
3.502	-1.5	0.0031
3.504	-3.8	0.0043
3.506	-6	0.0024
3.508	-8.3	0
3.51	-10.6	0.0012
3.512	-12.8	-0.0037
3.514	-15.2	-0.007
3.516	-17.4	-0.0073
3.518	-19.8	0.0027
3.52	-21.9	0.0061
3.522	-24.2	0.0101
3.524	-26.1	0.0092
3.526	-28	0.0107
3.528	-30	0.0171
3.53	-32	0.0177
3.532	-34.5	0.0119
3.534	-36.8	0.0055
3.536	-39.4	0.0058
3.538	-41.5	0.004
3.54	-43.7	-0.0058
3.542	-45.9	-0.0116
3.544	-48.3	-0.0107
3.546	-50.6	-0.0076
3.548	-52.8	-0.0085
3.55	-54.8	-0.0104
3.552	-56.6	-0.0089
3.554	-58.7	-0.0034
3.556	-60.5	0
3.558	-62.5	0.0055
3.56	-64.6	0.0113
3.562	-66.8	0.0125
3.564	-69	0.0143
3.566	-70.9	0.0101
3.568	-73	0.0031
3.57	-75.1	0.0012
3.572	-77	-0.0037
3.574	-79.3	-0.0079
3.576	-81.2	-0.0092
3.578	-83.5	-0.0064
3.58	-85.4	-0.0073
3.582	-87.4	-0.0052
3.584	-89.3	-0.0015
3.586	-90.7	0.0031
3.588	-92.4	0.0092
3.59	-94.2	0.0082
3.592	-96.1	0.007
3.594	-98.4	0.004
3.596	-100.4	0.0031
3.598	-102.3	0.0092
3.6	-104.2	0.0089
3.602	-105.7	0.0034
3.604	-107.4	0.0018
3.606	-109.1	0.0021
3.608	-110.9	-0.0058
3.61	-113.1	-0.0052
3.612	-115.1	-0.0082
3.614	-116.8	-0.0122
3.616	-118.5	-0.0137
3.618	-119.9	-0.0125
3.62	-121.2	-0.0058
3.622	-122.7	-0.0046
3.624	-124.5	-0.0012
3.626	-126	0.0018
3.628	-127.6	0.0095
3.63	-129.1	0.0107
3.632	-130.3	0.0043
3.634	-131.8	0.0018
3.636	-133.5	0.0061
3.638	-135.2	0.0089
3.64	-136.8	0.0049
3.642	-138.5	0.0031
3.644	-139.7	0.0052
3.646	-140.8	0.0049
3.648	-141.9	0.0031
3.65	-143.2	0.0021
3.652	-144.6	-0.0006
3.654	-146.2	-0.0049
3.656	-147.7	-0.0027
3.658	-149	0.0046
3.66	-149.9	0.0143
3.662	-150.7	0.0107
3.664	-151.6	0.0031
3.666	-152.9	0.0021
3.668	-154.2	0.0058
3.67	-155.5	0.0101
3.672	-156.8	-0.0003
3.674	-158.2	-0.0085
3.676	-159.2	-0.011
3.678	-160	-0.0085
3.68	-160.7	-0.004
3.682	-161.6	-0.0024
3.684	-162.5	0.0003
3.686	-163.4	0.0027
3.688	-164.1	0.0061
3.69	-164.9	0.0012
3.692	-165.7	-0.0015
3.694	-166.5	0.0052
3.696	-167.5	0.011
3.698	-168.4	0.0095
3.7	-169	0.0012
3.702	-169.6	-0.0003
3.704	-170.2	-0.004
3.706	-170.9	-0.0043
3.708	-171.7	-0.0031
3.71	-172.5	-0.0085
3.712	-173.3	-0.0162
3.714	-173.8	-0.0192
3.716	-174.1	-0.0131
3.718	-174.4	-0.0052
3.72	-174.6	0
3.722	-174.8	0.0055
3.724	-175	0.0116
3.726	-175.3	0.0189
3.728	-175.6	0.0241
3.73	-175.9	0.025
3.732	-176.1	0.0183
3.734	-176.3	0.0143
3.736	-176.7	0.011
3.738	-177.3	0.0058
3.74	-177.8	0.0015
3.742	-178	-0.0009
3.744	-178	-0.0043
3.746	-177.9	-0.0058
3.748	-178	-0.0061
3.75	-178.1	-0.0125
3.752	-178.2	-0.014
3.754	-178.1	-0.007
3.756	-177.8	-0.0021
3.758	-177.7	0.0058
3.76	-177.7	0.0031
3.762	-177.7	0.0015
3.764	-177.5	-0.0027
3.766	-177.4	0
3.768	-177.3	-0.0015
3.77	-177.2	-0.0018
3.772	-176.9	-0.004
3.774	-176.6	-0.007
3.776	-176.3	-0.0098
3.778	-176.1	-0.0073
3.78	-175.7	-0.0012
3.782	-175.2	0.0003
3.784	-174.6	0.0049
3.786	-173.9	0.0137
3.788	-173.1	0.0165
3.79	-172.3	0.0177
3.792	-171.8	0.0156
3.794	-171.5	0.0156
3.796	-171	0.0153
3.798	-170.3	0.0162
3.8	-169.5	0.0131
3.802	-168.8	0.0052
3.804	-168.2	-0.0058
3.806	-167.7	-0.011
3.808	-167.2	-0.0076
3.81	-166.5	-0.0061
3.812	-165.5	-0.0076
3.814	-164.4	-0.0119
3.816	-163.4	-0.0119
3.818	-162.3	-0.007
3.82	-161.4	-0.0034
3.822	-160.4	-0.0006
3.824	-159.4	0.0006
3.826	-158.1	0.0061
3.828	-156.8	0.0098
3.83	-155.9	0.011
3.832	-155	0.0064
3.834	-154.1	0.0052
3.836	-153.1	0.0079
3.838	-151.7	0.0064
3.84	-150.5	0.0067
3.842	-149.4	0.0034
3.844	-148.3	0.0012
3.846	-147	0
3.848	-145.6	0
3.85	-144.4	0.0027
3.852	-143	0.0018
3.854	-141.6	-0.0003
3.856	-140.2	-0.0024
3.858	-138.8	-0.0024
3.86	-137.1	-0.0052
3.862	-135.7	-0.0015
3.864	-134.4	-0.0006
3.866	-133	0
3.868	-131.5	0.0024
3.87	-130	0.0024
3.872	-128.5	0.0009
3.874	-126.7	0.0009
3.876	-125.1	0.0101
3.878	-123.5	0.0156
3.88	-121.9	0.0085
3.882	-120.3	0.0034
3.884	-118.8	-0.0012
3.886	-116.9	-0.0034
3.888	-115.3	-0.0021
3.89	-113.8	-0.0012
3.892	-111.9	-0.0037
3.894	-110.2	-0.0058
3.896	-108.5	-0.0034
3.898	-106.5	-0.0009
3.9	-104.6	0.0027
3.902	-102.8	0.0037
3.904	-101	0.0098
3.906	-99.4	0.0159
3.908	-97.5	0.0159
3.91	-95.7	0.0131
3.912	-94	0.0137
3.914	-91.8	0.0171
3.916	-89.9	0.0092
3.918	-87.8	0.0006
3.92	-85.9	-0.0076
3.922	-84.3	-0.0095
3.924	-82.6	-0.0104
3.926	-80.7	-0.0146
3.928	-78.4	-0.0153
3.93	-76	-0.0134
3.932	-74	-0.0131
3.934	-71.9	-0.0153
3.936	-70.2	-0.0131
3.938	-68.5	-0.0055
3.94	-66.2	0
3.942	-64	0.004
3.944	-61.4	0.0128
3.946	-59.2	0.0174
3.948	-56.9	0.018
3.95	-54.7	0.0186
3.952	-52.6	0.0153
3.954	-50.7	0.0116
3.956	-49.1	0.0131
3.958	-47	0.0125
3.96	-44.8	0.0092
3.962	-42.5	0.0006
3.964	-40.2	-0.004
3.966	-38	-0.0034
3.968	-35.9	-0.0003
3.97	-33.9	0.0037
3.972	-31.7	0.0073
3.974	-29.5	0.0064
3.976	-27.2	0.0037
3.978	-24.8	0.0021
3.98	-22.5	0
3.982	-20.4	-0.0015
3.984	-18.4	-0.0058
3.986	-16.3	-0.0061
3.988	-14.3	-0.0064
3.99	-12	-0.0122
3.992	-9.8	-0.0134
3.994	-7.5	-0.0128
[truncated: 148,002 more rows]

## Sheet: Fig 2e_j
		Fig. 2e	Height change (%)				Fig. 2f	Height change (%)						Fig. 2h	Change of max Force (%)				Fig. 2i	Change of max Force (%)
		day	HA	HA	HA		day	HA	HA	HA				day	HA	HA	HA		day	HA	HA	HA
		5	100	100	100		2	100	100	100				5	100	100	100		2	100	100	100
		7	99.0449	101.167	100.111		4	100.543	100.883	100.241				7	85.7636	n.a.	125.189		4	52.6951	44.5826	71.3891
		9	99.4663	98.8636	99.6377		7	100.94	100.662	100.861				9	69.5649	137.867	129.85		7	41.3357	59.784	68.175
		12	98.9607	96.4373	99.4705		9	98.1555	99.2642	99.4146				12	66.498	134.249	104.219		9	60.6691	78.4132	89.3577
		14	98.9045	99.1708	99.9443		11	98.6257	99.7793	100.585				14	45.3687	114.779	99.6609		11	35.5945	56.8263	59.6388
		16	97.3034	97.543	98.0769		14	98.1555	99.0434	100.241				16	44.3505	76.4951	88.2146		14	30.6295	57.6847	60.1828
		19	96.0393	96.1916	99.0803		16	96.2749	97.7189	99.0358				19	45.9673	73.4929	66.5751		16	45.4828	56.7272	74.6822
		21	96.3764	94.1953	98.4392		18	97.4322	97.9764	99.5179				21	44.6529	76.9834	65.6566		18	17.41	39.8381	57.5727
		23	94.8034	94.226	97.9376		21	97.179	97.9397	100.103				23	42.3326	65.327	63.8627		21	24.8213	30.944	47.2944
		26	94.2697	92.5983	98.6901		23	95.5154	96.468	99.1736				26	44.3135	65.9915	53.764		23	42.3689	30.6559	55.3487
		28	93.6517	92.5983	97.2687		25	96.1302	96.5784	99.3457				28	44.4061	74.1494	68.2918		25	19.3823	21.5833	47.1484
		30	92.5843	93.1204	96.9342		28	96.4557	96.6887	99.6212				30	44.2394	57.3933	62.4893		28	18.1772	19.3406	41.5052
		33	91.7977	92.5061	97.408		30	94.0687	94.6652	98.7948				33	42.7707	53.8227	53.2403		30	47.1674	27.4988	20.0386
		35	90.8708	91.4312	96.7391		32	94.6835	95.4746	99.449				35	44.6529	56.4406	52.6009		32	20.4534	21.0853	31.0249
		37	89.9719	90.3563	96.6834		35	94.7197	94.7388	100.861				37	44.6529	61.2521	49.8755		35	24.843	27.9501	22.4277
		40	88.8764	90.0798	96.1539		37	91.8987	92.053	99.9311				40	43.8198	57.0491	36.8455		37	31.469	31.6134
		42	88.3146	89.0663	94.9275		39	93.2007	94.5916					42	41.3021	61.2521	49.1545		39	14.638	19.1062
		44	87.5843	90.1413	95.0669		42	92.7306	94.4812					44	36.1	38.3556	35.0772		42	n.a	19.7931
		47	86.2921	88.2985	93.9799		44	91.4647	94.0397					47	36.4394	58.4901	39.6481		44	23.4788	16.6674
		49	85.9551	87.7764	93.1717		46	92.0796	94.1869					49	35.9519	52.6779	47.8069		46
		51	83.0056	86.1487	92.029		49	91.5371	92.3473					51	19.0373	63.838	35.5622		49
		54	82.5281	85.4116	91.2765									54	20.2098	53.8948	32.4678
		Fig. 2g	Height change (%)											Fig. 2j	Change of max Force (%)
		day	B3H7	B3H7	B3H7	B3H7	B3H7	HA	HA	HA	HA	HA		day	B3H7	B3H7	B3H7	B3H7	B3H7	HA	HA	HA	HA	HA
		2	100	100	100	100	100	100	100	100	100	100		2	100	100	100	100	100	100	100	100	100	100
		4	98.6946	99.2344	99.2774	98.8087	99.3322	98.2794	97.4481	98.338	97.9252	97.6826		4	118.134	89.8255	105.45	104.817	95.8554	121.041	116.939	96.1753	100.023	104.607
		7	98.3511	98.8016	99.6215	98.4838	99.297	98.1762	97.3801	98.5111	98.0952	97.4719		7	113.332	99.9591	94.6687	106.988	104.877	130.257	125.207	93.4465	100.001	111.929
		9	98.2137	98.6019	99.0021	98.0144	98.9104	98.073	96.3933	97.9571	97.1429	96.4888		9	112.838	107.426	124.726	100.963	88.4107	144.099	130.831	126.98	100.003	128.763
		11	98.248	98.3355	99.0365	98.5199	100.035	97.2127	97.1419	98.7188	97.7891	96.8048		11	103.428	91.1304	92.4646	75.8094	83.5342	145.331	109.017	75.8906	84.8476	115.32
		14	98.1793	97.6698	98.9677	99.7473	99.7188	96.8685	96.3933	98.2687	97.8571	96.6643		14	106.623	99.5869	98.3845	65.5245	82.4566	144.129	124.397	86.3201	94.281	115.761
		16	98.0076	97.3036	98.6924	97.9783	99.3322	96.8685	96.3933	98.1648	97.585	96.1727		16	106.936	108.828	108.164	89.1737	77.0104	129.754	130.545	109.043	100	116.688
		18	98.2824	97.3369	98.7956	97.9783	99.4376	96.5588	96.3933	98.3033	97.0068	95.7865		18	106.085	97.2419	86.9106	58.4129	68.7359	123.407	105.063	72.804	87.5917	108.972
		21	98.1106	96.9374	98.83	97.4729	99.0158	95.8706	96.0871	97.9917	97.1769	95.5407		21	96.8374	91.774	79.6709	60.4736	68.3151	140.138	106.024	83.1078	76.8125	104.997
		23	98.2824	96.6711	98.5203	98.2672	98.5589	95.3544	95.6788	97.0568	96.2245	94.6278		23	89.6417	110.224	98.1488	62.1414	63.6317	125.885	107.646	99.7668	91.0798	114.09
		25	98.0763	96.3049	98.4171	97.5812	98.594	94.7694	95.917	97.9224	96.0884	94.6629		25	91.2023	107.382	89.24	52.0683	58.4691	124.664	84.688	62.5995	76.0855	102.885
		28	98.145	95.8722	98.4515	97.7256	98.4886	94.4597	95.8829	97.8878	96.0544	94.2065		28	86.0537	111.193	84.1997	52.523	56.1332	124.561	97.9146	70.1745	84.4116	105.902
		30	97.664	94.7736	97.6256	n.a.	97.2232	93.393	95.3726	97.3338	95	93.5393		30	105.951	122.177	93.488	55.1837	62.9016	138.735	100.074	98.9037	87.5206	118.853
		32	97.7671	95.0067	98.2794	n.a.	97.4341	92.395	95.5767	97.0568	94.7279	93.3989		32	81.9912	110.676	74.1422	46.6064	52.48	152.554	86.8281	69.1814	86.6025	104.009
		35	97.664	94.6405	98.2794	n.a.	97.4692	92.0853	95.7809	97.5762	94.7619	93.1531		35	82.056	107.081	67.6903	43.9743	46.8989	156.726	81.1986	65.2405	86.9956	130.01
		37	97.8701	94.4075	97.66	94.6931	96.4499	91.4659	95.2024	96.9875	94.1157	92.5562		37	81.9626	122.361	79.0425	65.38	64.7073	174.38	108.996	105.228	100	141.874
		39	97.9389	94.474	98.1762	95.4874	96.5554	91.3627	95.3726	96.7798	93.1973	91.8188		39	84.3348	114.558	75.6181	49.1656	59.9561	144.845	95.4592	73.9655	100	136.419
		42	98.1106	94.5073	98.1762	94.6931	95.9227	90.8809	95.4406	97.126	93.2993	92.0646		42	83.6286	103.199	76.3163	63.2028	61.553	165.02	95.5931	66.8688	96.527	135.349
		44	97.8701	93.4088	97.6944	94.5848	95.29	90.0551	94.7601	96.6067	92.517	91.2921		44	95.0782	135.468	94.9769	66.0208	75.7489	169.358	115.454	109.834	100	141.874
		46	98.0763	93.5419	97.7632	94.2238	94.7627	89.9174	94.522	96.5028	92.2109	90.6601		46	73.6586	111.283	73.3584	62.5661	67.7066	142.976	92.9164	62.0337	83.9597	141.874
		49	98.0076	93.8083	97.9697	94.6209	94.7979	89.7798	94.8622	96.5374	92.517	91.2921		49	83.9343	106.498	74.5947	56.6206	64.9708	136.941	106.694	86.4841	85.3576	141.874
		51	98.145	93.4421	97.4535	93.6101	94.1652	88.9539	94.3859	96.295	91.7687	89.993		51	89.6382	113.443	99.0111	85.8751	82.3215	144.129	124.786	114.608	94.5859	141.874
		53	98.145	93.4421	97.6256	93.213	94.0246	88.2657	94.3518	96.018	91.9388	90.2388		53	87.4607	122.221	85.8855	74.9664	73.5998	136.609	89.4354	81.3167	68.0442	129.392
		56	97.9732	93.2091	97.5224	93.213	94.0246	88.8507	94.7601	96.4681	92.0068	90.3441		56	89.2814	122.452	88.7134	73.2428	64.0111	138.637	101.602	82.5688	81.8655	137.704

## Sheet: Fig. 3
3a	day 1	day 54 -static	day 54 - dynamic		3h,i																				Fig. 3j	Scaffold mineral density (mg HA/cm3)	150	175	200	225	250	275	300	325	350	375	400	425	450	475		Fig. 3k
sample	ng/scaffold	ng/scaffold	ng/scaffold		day	14	14	14	49	49	49	14	14	14	14	14	14	49	49	49	49	49	49		day	type	BV (mm3)															day	type	BV (mm3)
1	116.683	30.4575	21.2325		type	dynamic	dynamic	dynamic	dynamic	dynamic	dynamic	static	static	static	static	static	static	static	static	static	static	static	static		14	static	0	0	0	0	0	0	0	0	0	0	0	0	0	0		14	static	0
2	96.928	31.7278	24.8318		mu (mg HA/ccm	109.487	126.057	132.47	209.883	245.427	213.178	114.29	137.235	113.931	101.215	135.968	108.721	142.8	178.492	148.578	126.221	157.473	132.454		21	static	0.846993	0.51262	0.308142	0.174987	0.0993875	0.052097	0.0345412	0.0157228	0.00904263	0.00435839	0.00224029	0.00150711	0.000448059	4.07328e-05		21	static	2.0879
3	120.211	39.017	28.4612		loc (mg HA/ccm)	-20.3017	-36.1979	-35.389	-105.051	-136.98	-97.8029	-30.6184	-39.7651	-25.1465	-23.3746	-35.9899	-24.7261	-40.3183	-66.3836	-49.9418	-37.1074	-42.012	-33.212		28	static	1.58442	1.00275	0.597791	0.352907	0.204518	0.118002	0.0714857	0.0366593	0.0200404	0.0104683	0.00529524	0.00325861	0.0018737	0.00101831		28	static	3.86449
4	127.3	40.0756			sigma	1.42724	1.34455	1.35185	1.33998	1.26048	1.27698	1.42189	1.38808	1.3738	1.45577	1.36029	1.40913	1.42115	1.37013	1.37172	1.48775	1.36936	1.40749		35	static	2.01117	1.2979	0.801943	0.474005	0.293967	0.168266	0.100284	0.0556814	0.0318936	0.0175557	0.0106719	0.00476571	0.00244396	0.00114051		35	static	5.05632
5	107.309				-150	0	0	0	0	0	0	0	0	0	0	0	0	0	0	0	0	0	0		42	static	2.33516	1.53395	1.00394	0.605653	0.3681	0.215761	0.127656	0.0744184	0.0428099	0.0242359	0.0140527	0.00790212	0.0037474	0.00191443		42	static	6.06672
6	152.027				-145	0	0	0	0	0	0	0	0	0	0	0	0	0	0	0	0	0	0		49	static	2.67466	1.80405	1.21477	0.741211	0.447285	0.270179	0.168429	0.0903449	0.0540114	0.0308346	0.0185741	0.0112829	0.0054989	0.00329934		49	static	7.16693
					-140	0	0	0	0	0	0	0	0	0	0	0	0	0	0	0	0	0	0		14	static	0	0	0	0	0	0	0	0	0	0	0	0	0	0		14	static	0
					-135	0	0	0	0	0	0	0	0	0	0	0	0	0	0	0	0	0	0		21	static	0.64918	0.473005	0.312713	0.195575	0.130141	0.0785042	0.045735	0.0251104	0.0132889	0.00794934	0.00570791	0.00260931	0.00118235	0.000448459		21	static	1.91736
					-130	0	0	0	0	0	0	0	0	0	0	0	0	0	0	0	0	0	0		28	static	1.2486	0.952691	0.647292	0.406236	0.258778	0.152937	0.0940637	0.0600605	0.030132	0.016636	0.0119474	0.00627953	0.00305823	0.00163106		28	static	3.82286
					-125	0	0	0	0	0	0	0	0	0	0	0	0	0	0	0	0	0	0		35	static	1.76165	1.32334	0.926907	0.598073	0.379304	0.233425	0.142871	0.0897851	0.0494594	0.0274822	0.0165141	0.00929689	0.0056679	0.002732		35	static	5.35693
					-120	0	0	0	0	0	0	0	0	0	0	0	0	0	0	0	0	0	0		42	static	1.99768	1.52584	1.10688	0.728334	0.478917	0.294121	0.182191	0.114788	0.0653661	0.0367813	0.0220201	0.0143539	0.00864499	0.00387393		42	static	6.47853
					-115	0	0	0	0	0	0	0	0	0	0	0	0	0	0	0	0	0	0		49	static	2.29748	1.84898	1.36254	0.934906	0.611032	0.386562	0.239564	0.152915	0.0925238	0.0543157	0.0340087	0.0177384	0.0119072	0.00709539		49	static	7.89356
					-110	0	0	0	0	0	0	0	0	0	0	0	0	0	0	0	0	0	0		14	static	0	0	0	0	0	0	0	0	0	0	0	0	0	0		14	static	0
					-105	0	0	0	0	0	0	0	0	0	0	0	0	0	0	0	0	0	0		21	static	0.509227	0.265088	0.160667	0.0844501	0.0450781	0.0239248	0.0118198	0.0120235	0.00782549	0.00480942	0.00195637	0.00154879	0.000978186	0.000407578		21	static	1.11042
					-100	0	0	0	0	0	0	0	0	0	0	0	0	0	0	0	0	0	0		28	static	1.0813	0.594656	0.3292	0.178764	0.0966366	0.0582836	0.0324432	0.0246177	0.015814	0.0102302	0.00570609	0.00399426	0.0021194	0.00171183		28	static	2.35974
					-95	0	0	0	0	0	0	0	0	0	0	0	0	0	0	0	0	0	0		35	static	1.54668	0.875925	0.485506	0.267982	0.146728	0.0874254	0.0473198	0.0346849	0.0229466	0.0156917	0.00941504	0.00542078	0.00273077	0.00277153		35	static	3.41459
					-90	0	0	0	0	0	0	0	0	0	0	0	0	0	0	0	0	0	0		42	static	1.9591	1.14525	0.641364	0.351128	0.207987	0.117994	0.0717744	0.0495614	0.0295086	0.0191969	0.0125941	0.00774397	0.00558381	0.00273077		42	static	4.45787
					-85	0	0	0	0	0	0	0	0	0	0	0	0	0	0	0	0	0	0		49	static	2.38759	1.38307	0.782793	0.433948	0.255184	0.141226	0.0840425	0.0546562	0.0386384	0.0232727	0.0136946	0.01076	0.00635821	0.00362744		49	static	5.39452
					-80	0	0	0	0	0	0	0	0	0	0	0	0	0	0	0	0	0	0		14	static	0	0	0	0	0	0	0	0	0	0	0	0	0	0		14	static	0
					-75	0	0	0	0	0	0	0	0	0	0	0	0	0	0	0	0	0	0		21	static	0.71771	0.427349	0.261067	0.13895	0.0745206	0.0329705	0.017527	0.0069863	0.0033093	0.00216535	0.000531122	0.000490267	8.17112e-05	4.08556e-05		21	static	1.62303
					-70	0	0	0	0	0	0	0	0	0	0	0	0	0	0	0	0	0	0		28	static	1.49053	0.940169	0.564706	0.304864	0.158234	0.0822014	0.041877	0.0155251	0.0084571	0.00486182	0.00253305	0.00118481	0.000245133	0		28	static	3.40671
					-65	0	0	0	0	0	0	0	0	0	0	0	0	0	0	0	0	0	0		35	static	2.22692	1.44666	0.883625	0.510776	0.258126	0.140666	0.06733	0.0323168	0.0136866	0.0083754	0.00445326	0.00245133	0.00102139	0.000449411		35	static	5.24037
					-60	0	0	0	0	0	0	0	0	0	0	0	0	0	0	0	0	0	0		42	static	2.58787	1.76978	1.11748	0.651361	0.351481	0.190183	0.0988705	0.0436338	0.0211223	0.0119707	0.00592406	0.00371786	0.00171593	0.000653689		42	static	6.47448
					-55	0	0	0	0	0	0	0	0	0	0	0	0	0	0	0	0	0	0		49	static	2.99002	2.18814	1.40931	0.82704	0.46416	0.251384	0.134701	0.0665946	0.0316631	0.0173636	0.00800769	0.00469839	0.00285989	0.0011031		49	static	7.95018
					-50	0	0	0	0	0	0	0	0	0	0	0	0	0	0	0	0	0	0		14	static	0	0	0	0	0	0	0	0	0	0	0	0	0	0		14	static	0
					-45	0	0	0	0	0	0	0	0	0	0	0	0	0	0	0	0	0	0		21	static	0.565211	0.442816	0.278019	0.169608	0.0923467	0.0523094	0.0254412	0.011579	0.00546334	0.00289475	0.00187547	0.000896966	0.000366941	4.07712e-05		21	static	1.5676
					-40	0	0	0	0	0	0	0	0	0	0	0	0	0	0	0	0	0	0		28	static	1.10995	0.829897	0.544785	0.351488	0.198841	0.115912	0.0567127	0.0263382	0.0136583	0.00648262	0.00305784	0.00199779	0.000733882	0.000203856		28	static	3.06856
					-35	0	0	0	0	0	0	0	3.34e-07	0	0	0	0	0	0	0	0	0	0		35	static	1.73979	1.31332	0.939898	0.58474	0.345006	0.187017	0.0964646	0.0490885	0.0233211	0.0130468	0.00525948	0.00375095	0.00130468	0.000489254		35	static	4.95042
					-30	0	0	0	1.33e-07	0	0	0	1.11e-07	0	0	0	0	0	0	0	0	0	0		42	static	2.07485	1.62918	1.17132	0.751821	0.450888	0.254168	0.132669	0.0686587	0.030293	0.0175316	0.00868426	0.00493331	0.00203856	0.00122313		42	static	6.13265
					-25	0	0	1.01e-07	0	3.66e-07	0	0	3.34e-07	1.16e-07	0	0	1.01e-07	0	0	0	9.5e-08	0	0		49	static	2.46058	1.93117	1.417	0.932111	0.575241	0.333467	0.175968	0.0899005	0.0470907	0.0240142	0.011946	0.00591182	0.00428097	0.00126391		49	static	7.46159
					-20	1.33e-07	7.32e-07	1.01e-07	1.86e-06	9.76e-07	0	0	3.34e-07	0	0	3.38e-07	2.03e-07	0	1.11e-07	0	7.6e-07	0	2.03e-07		14	static	0	0	0	0	0	0	0	0	0	0	0	0	0	0		14	static	0
					-15	5.31e-07	1.95e-06	1.01e-06	8.63e-06	1.83e-06	3.04e-07	1.1e-06	8.91e-07	2.31e-07	1.43e-06	5.64e-07	1.83e-06	7.32e-07	5.57e-07	5.79e-07	2.95e-06	6.77e-07	9.13e-07		21	static	0.555253	0.326497	0.170985	0.0874115	0.0469107	0.0252722	0.0102477	0.00685901	0.00436853	0.00195972	0.00142896	0.000326619	0.000204137	4.08274e-05		21	static	1.1522
					-10	1.99e-06	7.44e-06	3.45e-06	3.49e-05	1.23e-05	3.55e-06	5.49e-06	2.67e-06	1.16e-06	6.65e-06	1.92e-06	6.39e-06	4.27e-06	3.01e-06	2.31e-06	1.03e-05	1.81e-06	3.95e-06		28	static	1.18714	0.74555	0.412316	0.225653	0.12975	0.071693	0.0356832	0.0187806	0.0133097	0.0066957	0.00391943	0.00216385	0.000775721	0.000408274		28	static	2.66922
					-5	9.29e-06	1.93e-05	1.14e-05	0.000118691	5.51e-05	1.52e-05	1.96e-05	9.92e-06	7.41e-06	2.25e-05	1e-05	1.7e-05	1.44e-05	1.49e-05	1.28e-05	4.79e-05	7.33e-06	1.84e-05		35	static	1.88831	1.14239	0.642297	0.362874	0.195278	0.105743	0.05773	0.0319679	0.0186173	0.009227	0.00689984	0.00277626	0.00179641	0.000653239		35	static	4.18552
					0	3.03e-05	4.42e-05	3.25e-05	0.000376652	0.000199557	5.84e-05	6.84e-05	4.11e-05	2.5e-05	7.84e-05	2.48e-05	5.47e-05	5.15e-05	5.96e-05	4.92e-05	0.00016227	1.92e-05	5.26e-05		42	static	2.33378	1.44521	0.82994	0.475313	0.253865	0.142978	0.0796135	0.0445836	0.025313	0.0129015	0.00918617	0.00424605	0.00265378	0.00126565		42	static	5.26742
					5	8.05e-05	0.000104292	7.69e-05	0.000924969	0.000539267	0.000165755	0.000218862	0.000123	5.82e-05	0.000242265	6.5e-05	0.000142759	0.000143224	0.000187573	0.000162128	0.000461919	4.54e-05	0.000129984		49	static	2.82358	1.77946	1.06474	0.625231	0.347482	0.200422	0.111173	0.0630784	0.0359281	0.020577	0.0115542	0.00645073	0.00428688	0.00195972		49	static	6.62232
					10	0.000197686	0.000229807	0.000166973	0.00188101	0.00118758	0.000409012	0.000539469	0.000318531	0.000139099	0.000589511	0.000146666	0.000331551	0.0003483	0.000504207	0.000416025	0.00112335	0.000113723	0.000279435		14	dynamic	0	0	0	0	0	0	0	0	0	0	0	0	0	0		14	dynamic	0
					15	0.000411437	0.000476936	0.000327047	0.00326136	0.00219317	0.000803822	0.00117166	0.000686529	0.000271486	0.00126557	0.000289497	0.000640389	0.000703555	0.0010608	0.000926827	0.00218266	0.000223723	0.000514664		21	dynamic	1.07459	0.602837	0.308071	0.16022	0.079825	0.0450795	0.0275034	0.0168031	0.0122463	0.00622488	0.00427198	0.00179016	0.00109851	0.000691654		21	dynamic	2.22997
					20	0.000786496	0.000854459	0.000601142	0.00480434	0.00340064	0.00134684	0.00210457	0.00124783	0.00056658	0.00231168	0.000545486	0.00115252	0.0013	0.00180017	0.00167093	0.00356301	0.000383476	0.000868419		28	dynamic	1.95701	1.16283	0.62855	0.332523	0.164003	0.0956923	0.056797	0.0358033	0.0200986	0.015013	0.00862533	0.00569597	0.00321416	0.00244113		28	dynamic	4.23678
					25	0.00135234	0.00139495	0.000941478	0.00587509	0.00450039	0.00187799	0.00321986	0.00191664	0.00102126	0.00372623	0.000864429	0.00191448	0.00200416	0.00249641	0.00253098	0.00481053	0.000622204	0.00127561		35	dynamic	2.66551	1.6775	0.955621	0.535421	0.284677	0.153954	0.082022	0.0511824	0.0342979	0.0198138	0.0124498	0.00846259	0.00602146	0.0033769		35	dynamic	6.18562
					30	0.002272	0.00216439	0.00145883	0.00623289	0.00503588	0.00227117	0.00444776	0.00262891	0.00172242	0.00538835	0.00139096	0.00306061	0.00284155	0.00301622	0.00341811	0.00573275	0.000927721	0.00188446		42	dynamic	3.20183	2.16345	1.31036	0.772252	0.425245	0.224503	0.113919	0.0698977	0.0458933	0.0303921	0.0172507	0.0108223	0.00663174	0.00467883		42	dynamic	8.04552
					35	0.00344483	0.00317754	0.00219874	0.00581295	0.00487536	0.00248491	0.005626	0.00328792	0.00280119	0.00716126	0.00208311	0.00449895	0.00362928	0.00321817	0.00395333	0.0061008	0.00132101	0.00268079		49	dynamic	3.5955	2.68907	1.69081	1.01331	0.564796	0.307094	0.158307	0.0905659	0.0568377	0.0327518	0.0211565	0.0110665	0.00724202	0.00414992		49	dynamic	9.77481
					40	0.00494746	0.00431974	0.00315128	0.00498211	0.00439	0.00252599	0.00666419	0.00395506	0.00418779	0.00882576	0.00299651	0.00617161	0.00418058	0.00324915	0.00426162	0.00639608	0.00184382	0.00366064		14	dynamic	0	0	0	0	0	0	0	0	0	0	0	0	0	0		14	dynamic	0
					45	0.00645341	0.00574823	0.00427606	0.00414849	0.00387977	0.00264275	0.00771104	0.00469529	0.00594736	0.0101761	0.00419409	0.00786028	0.00467589	0.00333475	0.00456701	0.00655816	0.00253552	0.00481772		21	dynamic	0.873281	0.460423	0.262098	0.128972	0.0706557	0.0318867	0.0180406	0.0109547	0.00346152	0.00232125	0.00179185	0.000488685	0.000570133	-8.1447e-05		21	dynamic	1.86368
					50	0.00788567	0.00718563	0.00560353	0.00374568	0.00356665	0.00289504	0.00871935	0.00566047	0.00766434	0.0109913	0.00541097	0.00938531	0.00523463	0.00359421	0.00499102	0.00700649	0.0033502	0.00593252		28	dynamic	1.74106	1.02245	0.556816	0.294148	0.165135	0.0782711	0.041579	0.0237827	0.00932574	0.00590495	0.00305428	0.00223981	0.00101809	8.1448e-05		28	dynamic	3.91952
					55	0.00922911	0.00867059	0.00702492	0.00370638	0.00369461	0.00347549	0.00968873	0.00683086	0.00945342	0.0114901	0.00686737	0.010751	0.00595539	0.00417743	0.00579472	0.00762546	0.00436445	0.00711353		35	dynamic	2.65991	1.63363	0.945728	0.502613	0.271261	0.137972	0.0757869	0.0414161	0.0193031	0.0110361	0.00525337	0.00321718	0.00191402	0.000651581		35	dynamic	6.26996
					60	0.0102924	0.00997198	0.00844744	0.00393195	0.00396906	0.00423133	0.0103519	0.00791024	0.0109085	0.011495	0.00799975	0.0114855	0.00674251	0.00493218	0.00668394	0.00813146	0.0053769	0.00812694		42	dynamic	3.48771	2.27919	1.34523	0.733679	0.399052	0.204474	0.11476	0.0594974	0.0299727	0.0165339	0.00948864	0.00447962	0.00333935	0.000895923		42	dynamic	8.60178
					65	0.0108431	0.0109948	0.00952454	0.00432307	0.00444953	0.00511265	0.0107307	0.00881736	0.0119515	0.0111969	0.00900261	0.0118918	0.00739178	0.00571636	0.00754168	0.00838579	0.00631196	0.00885868		49	dynamic	4.10659	2.88459	1.76228	1.00661	0.555309	0.293211	0.159719	0.0845833	0.0439817	0.0239863	0.0127465	0.00749317	0.004276	0.00195474		49	dynamic	10.8858
					70	0.0112477	0.011582	0.0103312	0.00471818	0.00501758	0.00595543	0.0108592	0.00932931	0.0125187	0.0106236	0.00971766	0.0118551	0.00805703	0.00641661	0.00837488	0.00837325	0.007063	0.00932732		14	dynamic	0	0	0	0	0	0	0	0	0	0	0	0	0	0		14	dynamic	0
					75	0.0113487	0.0117879	0.0107932	0.00511302	0.00562016	0.00675093	0.0105927	0.00977262	0.0125963	0.0099531	0.0100821	0.0115937	0.00843509	0.00694355	0.00894644	0.00822523	0.00763827	0.00953953		21	dynamic	0.757887	0.464489	0.264087	0.135125	0.0745844	0.0404968	0.0202892	0.00894033	0.00416399	0.00224529	0.000571528	0.000204117	0	0		21	dynamic	1.74624
					80	0.0109857	0.0115432	0.0108807	0.00542807	0.00605196	0.00734031	0.0101269	0.00976861	0.0122149	0.00925965	0.010092	0.0109817	0.00856087	0.00727523	0.00918413	0.00796016	0.00798237	0.00954886		28	dynamic	1.58901	1.05357	0.610677	0.363818	0.208812	0.11553	0.0663789	0.0313116	0.0157578	0.00771563	0.00326587	0.000734821	0.000489881	0.00012247		28	dynamic	3.92557
					85	0.0107215	0.011297	0.0109036	0.00579052	0.0065578	0.0078961	0.00970386	0.00978855	0.0118104	0.0086347	0.010166	0.0104083	0.00865469	0.00764079	0.00943514	0.00765006	0.0083619	0.00945953		35	dynamic	2.46765	1.67323	0.983232	0.577774	0.33018	0.186481	0.103283	0.0587857	0.0255146	0.015268	0.00628681	0.00183705	0.000612351	8.16468e-05		35	dynamic	6.258
					90	0.010253	0.0107908	0.0106286	0.00599192	0.00690483	0.00819424	0.00909876	0.00952863	0.0109982	0.00799379	0.00990269	0.00972974	0.00860784	0.00777788	0.00941477	0.00730006	0.00848397	0.00929629		42	dynamic	3.14173	2.21234	1.39404	0.819203	0.471225	0.271802	0.15219	0.0863415	0.0433953	0.0215956	0.00971597	0.00416399	0.00130635	0.000408234		42	dynamic	8.25914
					95	0.00953845	0.0100737	0.0101885	0.00617341	0.00716087	0.00839134	0.00849463	0.00915149	0.0100665	0.00747886	0.00956682	0.00892145	0.00835616	0.00775258	0.00920022	0.00687928	0.0084402	0.00894051		49	dynamic	3.68648	2.74321	1.76888	1.07386	0.641091	0.367574	0.206526	0.116183	0.0614392	0.0306992	0.0146964	0.00534787	0.00204117	0.000734821		49	dynamic	10.2778
					100	0.00889707	0.0093455	0.00958115	0.00630006	0.00725247	0.00844044	0.00774398	0.00877414	0.00915601	0.00684698	0.00911227	0.00814692	0.00811827	0.00773497	0.00886011	0.00658989	0.00840872	0.00857601
					105	0.00802613	0.00842517	0.00891234	0.00634945	0.00727418	0.00834914	0.00702213	0.00818409	0.00816207	0.006234	0.00853079	0.00725842	0.00771946	0.00750493	0.00835035	0.00619809	0.00818804	0.0081531
					110	0.00733204	0.00760097	0.00827691	0.00636445	0.00732078	0.0081912	0.00637799	0.00768574	0.00728327	0.00574472	0.00819876	0.00649231	0.0073514	0.00743494	0.00790632	0.0058934	0.00811133	0.00766896
					115	0.00659241	0.00681615	0.00754684	0.00637308	0.00724052	0.00799105	0.00579728	0.00707464	0.00644636	0.00523254	0.00759878	0.00579098	0.00701371	0.00712589	0.00735467	0.00556981	0.00774229	0.0072279
					120	0.00588478	0.00606367	0.00685765	0.00625878	0.00701705	0.0076844	0.00517961	0.00649963	0.00560551	0.00466431	0.00701054	0.00510152	0.00654622	0.00686431	0.0068581	0.00526257	0.00748393	0.00666538
					125	0.00520622	0.00534461	0.00617779	0.00608791	0.00674834	0.00732823	0.00465503	0.00592986	0.0049482	0.0042441	0.00643978	0.00452247	0.00611435	0.00648415	0.0063392	0.00491247	0.0070876	0.00615589
					130	0.00460493	0.0046608	0.00553231	0.00592594	0.00651304	0.0068824	0.00405688	0.00541781	0.00422922	0.00375463	0.00583326	0.00391432	0.00571054	0.00618033	0.0057438	0.00467277	0.00671619	0.00562967
					135	0.00395877	0.00404737	0.00487812	0.00565457	0.0061149	0.00637337	0.00358585	0.00483902	0.00362202	0.0032664	0.00527751	0.00334775	0.00524183	0.00573731	0.0051859	0.0043164	0.00626243	0.00502811
					140	0.00350724	0.00353799	0.00441412	0.00546391	0.00573006	0.00603344	0.0032001	0.00442055	0.00316179	0.00290509	0.00476767	0.00298801	0.00482302	0.00543305	0.00472185	0.0040388	0.00590851	0.00462011
					145	0.00306924	0.00307495	0.00385822	0.00509456	0.00540657	0.00564573	0.00284435	0.00394147	0.00272077	0.00252773	0.00427296	0.00261874	0.00443507	0.00510527	0.00424218	0.00375663	0.00553338	0.00415513
					150	0.0026355	0.00265023	0.00341513	0.00480567	0.0050088	0.00517676	0.00244945	0.0035835	0.00239535	0.0022143	0.00386421	0.00224603	0.00408786	0.00471262	0.00380012	0.00349432	0.00513197	0.00374044
					155	0.00230386	0.00224831	0.00300581	0.00449447	0.00462335	0.00477465	0.00217935	0.00318341	0.00202678	0.00194202	0.003425	0.00196842	0.00369369	0.00434394	0.00337935	0.00317671	0.00473089	0.0033371
					160	0.00193663	0.00193299	0.00260908	0.00411145	0.00420691	0.00433338	0.00188021	0.00280015	0.00171884	0.00166004	0.00301648	0.00167357	0.00334771	0.00397972	0.00296136	0.00289958	0.00427194	0.00293934
					165	0.00170031	0.00169513	0.00231571	0.00384247	0.00384805	0.00396352	0.00166904	0.00251293	0.00147512	0.00143392	0.00269121	0.00149086	0.00305406	0.00372616	0.00262367	0.0026462	0.00398696	0.0026739
					170	0.00149453	0.00146545	0.0020129	0.00353472	0.00354384	0.00362237	0.00144322	0.00225612	0.00129714	0.00125484	0.00243308	0.00129589	0.00276798	0.00341165	0.00232766	0.00241001	0.00365899	0.00240217
					175	0.0012687	0.00124259	0.0017385	0.00325804	0.0032195	0.00325343	0.00126364	0.00200154	0.00113362	0.00106844	0.00213512	0.00111176	0.0024952	0.00311418	0.00206728	0.0021744	0.00327574	0.002142
					180	0.00113341	0.00106878	0.00152649	0.00297326	0.00285856	0.00296787	0.00111712	0.00181648	0.000955757	0.000933053	0.00190441	0.000978023	0.00223193	0.00285361	0.00180088	0.00197356	0.00301208	0.0018794
					185	0.00096679	0.000929598	0.001323	0.00269485	0.00260461	0.00266781	0.000963652	0.00158608	0.000843043	0.000803465	0.00166681	0.000835365	0.00200074	0.00259025	0.00157349	0.0017883	0.00272664	0.00168675
					190	0.000846638	0.0007781	0.00112935	0.00239852	0.00231991	0.00238124	0.000850927	0.00139222	0.0007338	0.000677772	0.00146012	0.00071623	0.00179372	0.00231652	0.00139574	0.00156997	0.00248035	0.00147829
					195	0.000736311	0.000660025	0.00100671	0.00219035	0.00209413	0.00214224	0.000745644	0.0012622	0.000638444	0.000574406	0.0012848	0.000630757	0.00163585	0.00213252	0.00124032	0.00142452	0.00221692	0.00133807
					200	0.000643509	0.000582691	0.000861644	0.00196252	0.0018709	0.00191836	0.000640483	0.00111569	0.000547833	0.000492035	0.00111918	0.000534435	0.00149544	0.00197102	0.00109069	0.00126652	0.00200245	0.00116529
					205	0.000559469	0.000484254	0.000759087	0.00175488	0.0016672	0.00170574	0.000553621	0.000983223	0.000474812	0.000417646	0.000965403	0.000474107	0.00134074	0.00178679	0.000960965	0.00111831	0.0018067	0.0010563
					210	0.000513267	0.000424973	0.000659978	0.00158547	0.00145203	0.00152517	0.000484083	0.000877157	0.000427134	0.000353042	0.000855403	0.00040729	0.00118727	0.00161237	0.000865493	0.000992146	0.00161728	0.000934932
					215	0.000427368	0.000359105	0.000581767	0.00141606	0.0012898	0.00135688	0.000420279	0.000767415	0.000373554	0.000292333	0.000728481	0.000359839	0.00107845	0.00145511	0.000744447	0.00088232	0.00145831	0.000818433
					220	0.000373864	0.000306044	0.000475355	0.00127082	0.00112098	0.00120959	0.00036599	0.000674051	0.00031604	0.00024331	0.000601219	0.000309751	0.000959748	0.00129719	0.000663904	0.000772018	0.0012857	0.000723023
					225	0.000343461	0.000265669	0.000424938	0.00116448	0.00101254	0.00106585	0.000316947	0.000599181	0.000286299	0.000209488	0.000522358	0.000259765	0.000848975	0.00119855	0.000576996	0.000685467	0.00112662	0.000623558
					230	0.000290356	0.000221147	0.000371986	0.00100927	0.000897029	0.000956796	0.000284374	0.00052498	0.000246606	0.000176331	0.000448912	0.0002259	0.000750036	0.00108186	0.000518092	0.000595592	0.00100805	0.000576513
					235	0.000257563	0.000190408	0.000314266	0.000902001	0.000789444	0.000866209	0.000245335	0.000478298	0.000218022	0.000148209	0.000380656	0.000194469	0.000693063	0.000986904	0.000468216	0.000535738	0.000898952	0.000504119
					240	0.000226761	0.000166013	0.000271457	0.000815438	0.00069052	0.000740624	0.000210078	0.000415238	0.000197655	0.000125788	0.000321876	0.00017125	0.000608397	0.000880914	0.00041371	0.000455933	0.000794593	0.000455045
					245	0.000195562	0.000133688	0.000230374	0.000719051	0.0006005	0.000651153	0.000180311	0.000362985	0.000170576	0.000102131	0.000272574	0.000142252	0.000552279	0.000785177	0.000365106	0.000407385	0.000693845	0.000380725
					250	0.000182551	0.000113196	0.000206028	0.000661565	0.000530606	0.000603374	0.0001564	0.000304381	0.000144075	9.09e-05	0.000233876	0.000130694	0.000488719	0.000706715	0.000326686	0.000367008	0.000611599	0.000354668
					255	0.000160114	0.000102828	0.000179044	0.000559336	0.000475106	0.000516641	0.000137002	0.000284327	0.00013123	8.07e-05	0.000198451	0.000112342	0.000421864	0.000648314	0.000291622	0.000309244	0.000546953	0.000300626
					260	0.000157458	8.82e-05	0.000145467	0.000511806	0.000414605	0.000473427	0.000117483	0.000246781	0.000120468	6.28e-05	0.000161897	9.59e-05	0.000388193	0.000574868	0.000256674	0.000273047	0.000481066	0.000257129
					265	0.000124666	7.57e-05	0.00012457	0.000454718	0.00036313	0.000416823	0.000105039	0.000214805	0.000100911	4.97e-05	0.000139446	7.98e-05	0.000336467	0.000517359	0.000230173	0.000239985	0.000424091	0.000234823
					270	0.000114841	6.48e-05	0.000114933	0.000393912	0.000323609	0.000352712	7.99e-05	0.000191074	9.14e-05	4.21e-05	0.000114174	7.15e-05	0.000299014	0.000463973	0.00020645	0.000215473	0.000375466	0.000206028
					275	9.84e-05	5.79e-05	9.55e-05	0.000366961	0.000276159	0.000314164	7.17e-05	0.000167677	7.71e-05	3.29e-05	9.31e-05	6.38e-05	0.000264245	0.00042229	0.000176593	0.000179371	0.000316348	0.000190616
					280	9.37e-05	5.1e-05	7.98e-05	0.000307748	0.000241517	0.000281196	6.55e-05	0.000151411	7.11e-05	3.3e-05	8.24e-05	5.64e-05	0.000239967	0.000378155	0.000153565	0.000161605	0.000291189	0.000163443
					285	8.36e-05	4.45e-05	6.81e-05	0.000273494	0.000214682	0.000244373	5.39e-05	0.000131691	5.98e-05	2.57e-05	6.76e-05	4.33e-05	0.000214592	0.00033937	0.000148473	0.000140039	0.00024403	0.000142962
					290	7.39e-05	3.35e-05	5.79e-05	0.000252119	0.000191384	0.000225099	5.09e-05	0.000113419	5.88e-05	2.05e-05	5.65e-05	4.09e-05	0.000196903	0.000301477	0.000120931	0.000121988	0.000226994	0.000124407
					295	7.1e-05	2.84e-05	4.78e-05	0.000222247	0.000169916	0.000197608	3.57e-05	9.58e-05	5e-05	1.66e-05	4.76e-05	2.91e-05	0.000171283	0.000275397	0.000118153	0.000110682	0.000191343	0.000109706
					300	5.93e-05	2.52e-05	4.44e-05	0.00019211	0.000145886	0.000167176	3.49e-05	8.58e-05	4.25e-05	1.29e-05	3.93e-05	3.01e-05	0.000155668	0.000243856	0.000102994	8.97e-05	0.000167651	9.79e-05
					305	5.87e-05	2.42e-05	3.54e-05	0.000171531	0.000131127	0.00014709	2.7e-05	7.69e-05	3.98e-05	1.16e-05	3.29e-05	2.59e-05	0.000133708	0.000218222	9.03e-05	8.19e-05	0.000140123	8.79e-05
					310	5.05e-05	1.76e-05	2.94e-05	0.000155467	0.000109415	0.00013228	2.51e-05	6.91e-05	3.76e-05	1.04e-05	2.72e-05	2.18e-05	0.000123461	0.000191585	8.03e-05	7.27e-05	0.0001232	7.6e-05
					315	4.74e-05	1.74e-05	2.23e-05	0.000138606	0.00010112	0.000119498	2.18e-05	5.83e-05	3.17e-05	8.17e-06	2.37e-05	1.92e-05	0.000110407	0.000179326	7.29e-05	6.18e-05	0.000103907	6.66e-05
					320	4.16e-05	1.27e-05	2.21e-05	0.000116036	8.79e-05	0.000100833	1.7e-05	5.01e-05	2.8e-05	5.61e-06	2.01e-05	1.79e-05	0.000106991	0.000162051	7.17e-05	5.58e-05	9.52e-05	6.25e-05
					325	3.73e-05	1.01e-05	1.65e-05	0.000105548	7.6e-05	9.27e-05	1.54e-05	4.22e-05	2.19e-05	6.65e-06	1.81e-05	1.34e-05	8.65e-05	0.000140318	5.8e-05	4.71e-05	7.93e-05	5.61e-05
					330	3.16e-05	1e-05	1.32e-05	9.56e-05	6.54e-05	7.55e-05	1.22e-05	3.58e-05	2.14e-05	4.75e-06	1.48e-05	1.19e-05	7.11e-05	0.000131067	5.59e-05	3.9e-05	7.22e-05	5.07e-05
					335	2.85e-05	6.71e-06	1.09e-05	9.01e-05	5.87e-05	6.3e-05	1.26e-05	3.31e-05	1.77e-05	4.18e-06	1.16e-05	1.14e-05	6.67e-05	0.000110894	5.31e-05	3.59e-05	6.24e-05	3.6e-05
					340	2.71e-05	6.59e-06	9.54e-06	8.07e-05	5.04e-05	5.8e-05	1.06e-05	2.93e-05	1.56e-05	4.75e-06	9.36e-06	9.53e-06	5.47e-05	0.000104987	4.43e-05	3.1e-05	5.17e-05	3.55e-05
					345	2.28e-05	6.71e-06	6.7e-06	7.08e-05	4.31e-05	5.63e-05	8.91e-06	2.42e-05	1.55e-05	3.9e-06	8.57e-06	7.81e-06	5.12e-05	9.53e-05	3.6e-05	2.6e-05	4.56e-05	3.23e-05
					350	1.9e-05	5.37e-06	6.19e-06	6.35e-05	3.71e-05	4.39e-05	6.22e-06	2.36e-05	1.18e-05	3.99e-06	7.33e-06	4.46e-06	4.88e-05	8.37e-05	3.9e-05	2.28e-05	4.13e-05	2.79e-05
					355	1.78e-05	5.25e-06	5.48e-06	6.11e-05	3.51e-05	3.88e-05	5.12e-06	2.08e-05	1.04e-05	1.81e-06	5.08e-06	5.78e-06	4.09e-05	7.97e-05	3.48e-05	1.9e-05	3.66e-05	2.64e-05
					360	1.61e-05	3.54e-06	4.77e-06	5.23e-05	2.88e-05	3.4e-05	5.25e-06	1.73e-05	9.26e-06	1.81e-06	5.53e-06	4.97e-06	3.87e-05	6.71e-05	3.27e-05	1.81e-05	2.89e-05	2.21e-05
					365	1.38e-05	3.29e-06	3.25e-06	4.77e-05	2.74e-05	3.11e-05	5.86e-06	1.44e-05	8.45e-06	2e-06	3.84e-06	4.97e-06	3.22e-05	5.75e-05	2.65e-05	1.49e-05	2.5e-05	1.89e-05
					370	1.33e-05	2.68e-06	2.64e-06	4.09e-05	2.34e-05	2.72e-05	4.39e-06	1.26e-05	5.44e-06	1.52e-06	3.27e-06	3.24e-06	2.81e-05	5.36e-05	2.2e-05	9.88e-06	2.36e-05	1.74e-05
					375	1.16e-05	2.81e-06	1.72e-06	3.77e-05	2.05e-05	2.11e-05	3.42e-06	1.08e-05	5.44e-06	1.33e-06	2.59e-06	4.36e-06	2.62e-05	5.18e-05	1.97e-05	1.08e-05	1.77e-05	1.7e-05
					380	9.82e-06	2.44e-06	1.01e-06	3.48e-05	1.96e-05	1.92e-05	2.68e-06	9.25e-06	4.28e-06	7.6e-07	2.71e-06	2.64e-06	2.53e-05	4.08e-05	1.63e-05	9.5e-06	1.77e-05	1.49e-05
					385	8.63e-06	2.2e-06	9.13e-07	2.91e-05	1.55e-05	1.74e-05	2.68e-06	7.91e-06	3.59e-06	2.85e-07	1.13e-06	2.03e-06	1.77e-05	3.53e-05	1.76e-05	7.7e-06	1.57e-05	1.24e-05
					390	7.3e-06	2.56e-06	9.13e-07	2.66e-05	1.5e-05	1.22e-05	2.32e-06	7.69e-06	3.12e-06	1.05e-06	1.35e-06	2.64e-06	1.99e-05	3.27e-05	1.63e-05	8.55e-06	1.42e-05	1.06e-05
					395	7.97e-06	6.1e-07	6.09e-07	2.4e-05	1.18e-05	1.16e-05	2.56e-06	7.35e-06	1.97e-06	5.7e-07	1.35e-06	1.72e-06	1.7e-05	3.09e-05	1.46e-05	7.79e-06	1.03e-05	9.53e-06
					400	5.71e-06	1.46e-06	2.03e-07	2.1e-05	1.31e-05	9.74e-06	1.59e-06	4.46e-06	3.12e-06	6.65e-07	1.24e-06	9.13e-07	1.73e-05	3.06e-05	9.61e-06	4.18e-06	8.57e-06	7.6e-06
					405	5.18e-06	1.22e-06	3.04e-07	2.18e-05	9.39e-06	8.52e-06	1.22e-06	3.34e-06	2.78e-06	1.9e-07	3.38e-07	6.08e-07	1.45e-05	2.25e-05	1.18e-05	4.28e-06	7.56e-06	7e-06
					410	3.45e-06	1.22e-06	1.01e-07	1.77e-05	7.93e-06	8.01e-06	1.22e-06	2.79e-06	1.85e-06	4.75e-07	7.9e-07	1.01e-06	1.09e-05	2.05e-05	1.25e-05	5.04e-06	8.57e-06	7.5e-06
					415	3.45e-06	6.1e-07	0	1.57e-05	5.85e-06	5.58e-06	3.66e-07	2.67e-06	1.39e-06	9.5e-08	5.64e-07	7.1e-07	1.06e-05	1.84e-05	8.45e-06	3.42e-06	5.3e-06	5.37e-06
					420	4.25e-06	4.88e-07	1.01e-07	1.5e-05	6.95e-06	5.38e-06	1.46e-06	2.56e-06	1.27e-06	0	4.51e-07	7.1e-07	8.17e-06	1.67e-05	6.94e-06	3.14e-06	6.43e-06	5.17e-06
					425	2.66e-06	1.22e-07	0	1.22e-05	5.98e-06	2.64e-06	4.88e-07	2.12e-06	1.16e-07	0	1.13e-07	3.04e-07	8.91e-06	1.54e-05	7.52e-06	1.9e-06	5.42e-06	5.17e-06
					430	3.45e-06	6.1e-07	0	1.1e-05	5.25e-06	2.74e-06	1.22e-07	2.34e-06	1.62e-06	0	2.26e-07	6.08e-07	1.01e-05	1.23e-05	6.83e-06	2.28e-06	3.38e-06	4.66e-06
					435	1.46e-06	3.66e-07	0	9.96e-06	4.27e-06	3.04e-06	4.88e-07	1.23e-06	6.94e-07	0	1.13e-07	2.03e-07	6.47e-06	1.1e-05	8.22e-06	2.47e-06	3.84e-06	2.33e-06
					440	1.99e-06	4.88e-07	0	7.04e-06	4.51e-06	3.25e-06	1.22e-07	1.45e-06	2.31e-07	0	1.13e-07	7.1e-07	5e-06	8.58e-06	5.79e-06	3.04e-06	2.93e-06	3.04e-06
					445	1.99e-06	0	0	7.43e-06	4.03e-06	1.62e-06	2.44e-07	5.57e-07	8.1e-07	0	1.13e-07	2.03e-07	4.76e-06	8.92e-06	5.67e-06	1.24e-06	1.47e-06	2.84e-06
					450	1.73e-06	0	0	7.7e-06	3.42e-06	1.22e-06	3.66e-07	8.91e-07	3.47e-07	0	1.13e-07	1.01e-07	4.27e-06	7.36e-06	3.93e-06	2.09e-06	4.29e-06	2.03e-06
					455	1.59e-06	0	0	7.43e-06	2.56e-06	1.01e-06	2.44e-07	7.8e-07	4.63e-07	0	0	0	4.15e-06	8.14e-06	4.86e-06	7.6e-07	2.14e-06	3.65e-06
					460	6.64e-07	0	0	5.05e-06	3.05e-06	1.12e-06	1.22e-07	6.68e-07	3.47e-07	0	0	2.03e-07	3.29e-06	7.91e-06	3.7e-06	1.43e-06	1.92e-06	2.43e-06
					465	1.06e-06	1.22e-07	0	5.58e-06	2.07e-06	8.12e-07	1.22e-07	5.57e-07	0	0	1.13e-07	0	2.81e-06	6.46e-06	4.74e-06	1.24e-06	2.48e-06	1.32e-06
					470	5.31e-07	2.44e-07	0	3.45e-06	2.07e-06	9.13e-07	2.44e-07	3.34e-07	3.47e-07	0	0	1.01e-07	3.05e-06	5.91e-06	2.31e-06	1.14e-06	1.24e-06	1.62e-06
					475	3.98e-07	1.22e-07	0	3.98e-06	1.34e-06	7.1e-07	1.22e-07	4.46e-07	0	0	0	0	3.05e-06	5.46e-06	2.55e-06	7.6e-07	2.26e-07	1.42e-06
					480	6.64e-07	1.22e-07	0	3.72e-06	1.71e-06	3.04e-07	0	7.8e-07	1.16e-07	0	0	0	2.32e-06	4.24e-06	2.08e-06	7.6e-07	9.03e-07	9.13e-07
					485	2.66e-07	1.22e-07	0	2.39e-06	1.34e-06	2.03e-07	1.22e-07	1.11e-07	1.16e-07	0	0	0	1.22e-06	4.01e-06	2.08e-06	2.85e-07	5.64e-07	9.13e-07
					490	2.66e-07	2.44e-07	0	3.45e-06	1.59e-06	5.07e-07	0	3.34e-07	0	0	0	0	1.83e-06	4.46e-06	1.74e-06	2.85e-07	7.9e-07	9.13e-07
					495	5.31e-07	2.44e-07	0	2.12e-06	7.32e-07	1.01e-07	0	0	0	0	0	0	1.71e-06	2.9e-06	2.08e-06	4.75e-07	1.02e-06	7.1e-07
					500	6.64e-07	0	0	3.05e-06	6.1e-07	1.01e-07	0	1.11e-07	0	0	0	0	8.54e-07	3.46e-06	1.85e-06	2.85e-07	5.64e-07	4.06e-07
					505	2.66e-07	0	0	1.99e-06	1.34e-06	0	0	1.11e-07	0	0	0	0	2.44e-07	2.12e-06	1.39e-06	0	1.13e-06	2.03e-07
					510	2.66e-07	1.22e-07	0	1.33e-06	1.1e-06	1.01e-07	0	1.11e-07	1.16e-07	0	0	0	8.54e-07	1.89e-06	1.04e-06	9.5e-08	3.38e-07	1.01e-07
					515	2.66e-07	1.22e-07	0	1.59e-06	4.88e-07	0	0	0	1.16e-07	0	0	0	8.54e-07	1.67e-06	9.26e-07	1.9e-07	3.38e-07	2.03e-07
					520	0	0	0	1.59e-06	0	2.03e-07	0	0	0	0	0	0	8.54e-07	2.12e-06	6.94e-07	1.9e-07	0	3.04e-07
					525	0	0	0	5.31e-07	4.88e-07	2.03e-07	0	0	0	0	0	0	9.76e-07	1.67e-06	4.63e-07	0	1.13e-07	3.04e-07
					530	0	0	0	9.29e-07	2.44e-07	0	0	1.11e-07	0	0	0	0	3.66e-07	1.11e-06	1.27e-06	0	3.38e-07	2.03e-07
					535	0	0	0	9.29e-07	3.66e-07	1.01e-07	0	0	0	0	0	0	4.88e-07	6.69e-07	3.47e-07	0	2.26e-07	2.03e-07
					540	3.98e-07	0	0	5.31e-07	2.44e-07	0	0	0	0	0	0	0	3.66e-07	7.8e-07	9.26e-07	0	1.13e-07	2.03e-07
					545	0	0	0	5.31e-07	1.22e-07	0	0	0	0	0	0	0	3.66e-07	7.8e-07	4.63e-07	0	0	2.03e-07
					550	1.33e-07	0	0	5.31e-07	1.22e-07	0	0	0	0	0	0	0	6.1e-07	1e-06	4.63e-07	0	0	1.01e-07
					555	0	0	0	5.31e-07	0	0	0	0	0	0	0	0	4.88e-07	8.92e-07	5.79e-07	0	0	1.01e-07
					560	0	0	0	1.33e-07	3.66e-07	0	0	0	0	0	0	0	3.66e-07	1.11e-06	4.63e-07	0	2.26e-07	2.03e-07
					565	0	0	0	3.98e-07	2.44e-07	0	0	0	0	0	0	0	1.22e-07	5.57e-07	1.16e-07	0	0	0
					570	0	0	0	0	0	0	0	0	0	0	0	0	2.44e-07	2.23e-07	3.47e-07	0	0	1.01e-07
					575	0	0	0	1.33e-07	1.22e-07	0	0	0	0	0	0	0	0	3.34e-07	5.79e-07	0	0	0
					580	0	0	0	3.98e-07	2.44e-07	0	0	0	0	0	0	0	2.44e-07	3.34e-07	0	0	0	1.01e-07
					585	0	0	0	1.33e-07	2.44e-07	0	0	0	0	0	0	0	2.44e-07	5.57e-07	2.31e-07	0	1.13e-07	2.03e-07
					590	0	0	0	1.33e-07	1.22e-07	0	0	0	0	0	0	0	0	2.23e-07	0	0	0	0
					595	0	0	0	0	0	0	0	0	0	0	0	0	0	3.34e-07	1.16e-07	0	0	0
					600	0	0	0	0	1.22e-07	0	0	0	0	0	0	0	0	6.69e-07	3.47e-07	0	0	0
					605	0	0	0	0	0	0	0	0	0	0	0	0	0	3.34e-07	1.16e-07	0	0	0
					610	0	0	0	1.33e-07	0	0	0	0	0	0	0	0	0	0	0	0	0	0
					615	0	0	0	0	1.22e-07	0	0	0	0	0	0	0	0	3.34e-07	4.63e-07	0	0	0
					620	0	0	0	0	1.22e-07	0	0	0	0	0	0	0	1.22e-07	2.23e-07	0	0	0	0
					625	0	0	0	0	0	0	0	0	0	0	0	0	1.22e-07	1.11e-07	0	0	0	0
					630	0	0	0	0	1.22e-07	0	0	0	0	0	0	0	0	1.11e-07	1.16e-07	0	0	0
					635	0	0	0	0	0	0	0	0	0	0	0	0	0	1.11e-07	0	0	0	0
					640	0	0	0	0	1.22e-07	0	0	0	0	0	0	0	0	1.11e-07	1.16e-07	0	0	0
					645	0	0	0	0	0	0	0	0	0	0	0	0	0	2.23e-07	0	0	0	0
					650	0	0	0	0	0	0	0	0	0	0	0	0	0	1.11e-07	0	0	0	0
					655	0	0	0	0	0	0	0	0	0	0	0	0	0	1.11e-07	0	0	0	0
					660	0	0	0	0	0	0	0	0	0	0	0	0	0	0	0	0	0	0
					665	0	0	0	1.33e-07	0	0	0	0	0	0	0	0	0	2.23e-07	0	0	0	0
					670	0	0	0	0	0	0	0	0	0	0	0	0	0	1.11e-07	0	0	0	0
					675	0	0	0	0	0	0	0	0	0	0	0	0	0	2.23e-07	0	0	0	0
					680	0	0	0	0	0	0	0	0	0	0	0	0	0	0	0	0	0	0
					685	0	0	0	0	0	0	0	0	0	0	0	0	0	0	0	0	0	0
					690	0	0	0	0	0	0	0	0	0	0	0	0	0	0	0	0	0	0
					695	0	0	0	0	0	0	0	0	0	0	0	0	0	1.11e-07	0	0	0	0
					700	0	0	0	0	0	0	0	0	0	0	0	0	0	0	0	0	0	0
					705	0	0	0	0	0	0	0	0	0	0	0	0	0	0	0	0	0	0
					710	0	0	0	0	0	0	0	0	0	0	0	0	0	0	0	0	0	0
					715	0	0	0	0	0	0	0	0	0	0	0	0	0	0	0	0	0	0
					720	0	0	0	0	0	0	0	0	0	0	0	0	0	0	0	0	0	0
					725	0	0	0	0	0	0	0	0	0	0	0	0	0	0	0	0	0	0
					730	0	0	0	0	0	0	0	0	0	0	0	0	0	0	0	0	0	0
					735	0	0	0	0	0	0	0	0	0	0	0	0	0	0	0	0	0	0
					740	0	0	0	0	0	0	0	0	0	0	0	0	0	0	0	0	0	0
					745	0	0	0	0	0	0	0	0	0	0	0	0	0	0	0	0	0	0
					750	0	0	0	0	0	0	0	0	0	0	0	0	0	0	0	0	0	0
					755	0	0	0	0	0	0	0	0	0	0	0	0	0	0	0	0	0	0
					760	0	0	0	0	0	0	0	0	0	0	0	0	0	0	0	0	0	0
					765	0	0	0	0	0	0	0	0	0	0	0	0	0	0	0	0	0	0
					770	0	0	0	0	0	0	0	0	0	0	0	0	0	0	0	0	0	0
					775	0	0	0	0	0	0	0	0	0	0	0	0	0	0	0	0	0	0
					780	0	0	0	0	0	0	0	0	0	0	0	0	0	0	0	0	0	0
					785	0	0	0	0	0	0	0	0	0	0	0	0	0	0	0	0	0	0
					790	0	0	0	0	0	0	0	0	0	0	0	0	0	0	0	0	0	0

## Sheet: Fig. 4
Fig. 4b	Formation dynamic top						Formation dynamic bottom						Resorption dynamic top						Resorption dynamic bottom
	Week	Scaffold 5	Scaffold 6	Scaffold 7			Week	Scaffold 5	Scaffold 6	Scaffold 7			Week	Scaffold 5	Scaffold 6	Scaffold 7			Week	Scaffold 5	Scaffold 6	Scaffold 7
	3	0.03487	0.05355	0.0655			3	0.04629	0.06009	0.06153			3	0.01408	0.01927	0.01582			3	0.02483	0.0243	0.02489
	4	0.06133	0.09033	0.10381			4	0.06923	0.0893	0.08659			4	0.01153	0.01721	0.00865			4	0.01418	0.01805	0.02173
	5	0.0913	0.12871	0.14822			5	0.0934	0.11926	0.11692			5	0.01257	0.01887	0.00393			5	0.01259	0.015	0.02332
	6	0.12016	0.1637	NaN			6	0.11808	0.14885	NaN			6	0.01159	0.01444	NaN			6	0.01479	0.01301	NaN
	Formation static top						Formation static bottom						Resorption static top						Resorption static bottom
	Week	Scaffold 1	Scaffold 2	Scaffold 3	Scaffold 4		Week	Scaffold 1	Scaffold 2	Scaffold 3	Scaffold 4		Week	Scaffold 1	Scaffold 2	Scaffold 3	Scaffold 4		Week	Scaffold 1	Scaffold 2	Scaffold 3	Scaffold 4
	3	0.04965	0.05186	0.03336	0.04092		3	0.02416	0.0501	0.02739	0.02382		3	0.00727	0.01814	0.01201	0.01092		3	0.01718	0.03309	0.01929	0.01696
	4	0.0783	0.06291	0.05065	0.06409		4	0.04255	0.07452	0.04398	0.03969		4	0.00374	0.01165	0.00742	0.00753		4	0.0106	0.02879	0.01497	0.01214
	5	0.10445	0.07515	0.0743	0.08631		5	0.06101	0.09965	0.06724	0.05531		5	0.00232	0.0082	0.00427	0.0059		5	0.00679	0.02486	0.01239	0.01011
	6	0.1316	0.08909	0.09016	0.10823		6	0.08097	0.12406	0.08349	0.07334		6	0.00143	0.00543	0.00293	0.00435		6	0.00429	0.0199	0.01016	0.00546
Fig. 4c	BFR (um3/um3) per day					Fig. 4d	BRR (um3/um3) per day
	static		dynamic				static		dynamic
	Top	Bottom	Top	Bottom			Top	Bottom	Top	Bottom
	0.00269857	0.00388571	0.00408286	0.00342143			-0.000271429	-0.000607143	-9.17421e-05	-0.000452857
	0.00352857	0.00177	0.00526857	0.00423143			-0.000594286	-0.000621429	-0.000182857	-0.000527143
	0.00273571	0.00277143	0.00590857	0.00395714			-0.000434286	-0.000428571	-0.00085	-0.000112159
	0.00234571	0.00320143					-0.000305714	-0.000521429

## Sheet: Fig. 5
Fig. 5a, c			Total BV growth	SMD increase		Fig. 5b
			mm^3	mg HA/cm3			HA dynamic	HA static	B3H7 dynamic	B3H7 static	B3H7 dynamic	HA dynamic	B3H7 static	HA static
B3H7	14	dynamic	0	0			CM	CM	CM	CM	OM	OM	OM	OM
B3H7	21	dynamic	-0.10404	-2.60155			0.04775	0.03757	-0.00638	-0.01356	0.02097	0.09523	0.03335	0.0646
B3H7	28	dynamic	-0.08925	-2.14001			0.04554	0.06745	-0.00359	0.00555	-0.01282	0.07698	0.0408	0.08579
B3H7	35	dynamic	-0.0083	1.66525			0.03753	0.06074	-0.0012	0.00375	0.00867	0.0768	0.03951	0.08936
B3H7	42	dynamic	0.09639	5.77143			0.06645	0.03788	0.02048	0.00277	-0.02279	0.13675	0.04378	0.05163
B3H7	49	dynamic	0.25236	10.1707			0.05581	0.03822	-0.00416	-0.00446	-0.02874	0.1195	0.02086	0.07359
B3H7	56	dynamic	0.42905	12.903		Fig. 5d	HA dynamic	HA static	B3H7 dynamic	B3H7 static	B3H7 dynamic	HA dynamic	B3H7 static	HA static
B3H7	14	static	0	0			CM	CM	CM	CM	OM	OM	OM	OM
B3H7	21	static	-0.21723	-1.58997			-0.08016	0.09219	-0.15286	-0.08846	0.73309	0.25293	0.46635	0.15059
B3H7	28	static	-0.1898	-1.2384			0.03174	0.08861	0.15495	0.06877	1.42198	0.09206	0.76949	0.25893
B3H7	35	static	-0.0035	0.11051			0.06851	0.08667	0.08638	0.0501	0.68628	0.15063	0.42944	0.212
B3H7	42	static	0.20071	2.4731			0.022	0.03827	0.15193	0.03389	1.09738	0.30006	0.34082	0.11154
B3H7	49	static	0.41771	5.59606			-0.000692647	0.08048	0.22136	0.23059	1.26478	0.29382	0.54283	0.17798
B3H7	56	static	0.70236	7.02626
B3H7	14	dynamic	0	0
B3H7	21	dynamic	-0.00863	0.74139
B3H7	28	dynamic	-0.05025	2.16934
B3H7	35	dynamic	-0.33382	9.49328
B3H7	42	dynamic	-0.52927	16.7806
B3H7	49	dynamic	-0.67605	25.9476
B3H7	56	dynamic	-0.58413	31.153
B3H7	14	static	0	0
B3H7	21	static	0.01768	0.47432
B3H7	28	static	0.07768	0.96278
B3H7	35	static	0.18084	3.66583
B3H7	42	static	0.42816	7.23548
B3H7	49	static	0.74416	12.3748
B3H7	56	static	1.02746	15.6526
B3H7	14	dynamic	0	0
B3H7	21	dynamic	-0.00863	0.53178
B3H7	28	dynamic	-0.0168	1.20936
B3H7	35	dynamic	0.05734	2.97539
B3H7	42	dynamic	0.09471	7.13475
B3H7	49	dynamic	0.18112	10.7956
B3H7	56	dynamic	0.23081	13.8849
B3H7	14	static	0	0
B3H7	21	static	0.02137	0.51963
B3H7	28	static	0.05253	0.70142
B3H7	35	static	0.19269	1.85389
B3H7	42	static	0.41291	4.5065
B3H7	49	static	0.73203	6.92828
B3H7	56	static	1.00833	8.33531
B3H7	14	dynamic	0	0
B3H7	21	dynamic	0.2211	0.70603
B3H7	28	dynamic	0.28675	2.12707
B3H7	35	dynamic	0.27037	7.65302
B3H7	42	dynamic	0.05949	13.5634
B3H7	49	dynamic	-0.03042	19.9391
B3H7	56	dynamic	-0.23132	25.2883
B3H7	14	static	0	0
B3H7	21	static	0.03098	0.22853
B3H7	28	static	0.03877	0.47446
B3H7	35	static	0.17809	3.26113
B3H7	42	static	0.48256	3.97394
B3H7	49	static	0.82376	6.98839
B3H7	56	static	1.08587	8.54081
B3H7	14	dynamic	0	0
B3H7	21	dynamic	0.01936	0.38527
B3H7	28	dynamic	-0.05823	3.09904
B3H7	35	dynamic	-0.20118	8.14091
B3H7	42	dynamic	-0.4249	14.6316
B3H7	49	dynamic	-0.62608	22.1598
B3H7	56	dynamic	-0.80477	28.6418
B3H7	14	static	0	0
B3H7	21	static	-0.09126	2.17625
B3H7	28	static	-0.06238	3.22829
B3H7	35	static	0.0349	5.41965
B3H7	42	static	0.15667	8.60644
B3H7	49	static	0.35846	11.534
B3H7	56	static	0.45434	14.1569
HA	14	dynamic	0	0
HA	21	dynamic	0.28185	-0.47992
HA	28	dynamic	0.66844	-1.12221
HA	35	dynamic	1.4112	-1.16196
HA	42	dynamic	2.07969	0.04532
HA	49	dynamic	2.77738	1.62122
HA	56	dynamic	3.40062	2.94831
HA	14	static	0	0
HA	21	static	0.22227	0.88039
HA	28	static	0.52595	1.29063
HA	35	static	0.91404	2.06737
HA	42	static	1.35979	2.94099
HA	49	static	1.83008	3.82132
HA	56	static	2.26464	4.3724
HA	14	dynamic	0	0
HA	21	dynamic	0.34171	0.3464
HA	28	dynamic	0.63751	0.44431
HA	35	dynamic	1.05881	0.85869
HA	42	dynamic	1.56456	1.32092
HA	49	dynamic	2.10204	1.7342
HA	56	dynamic	2.67586	2.63718
HA	14	static	0	0
HA	21	static	0.52633	0.45423
HA	28	static	0.94432	1.24049
HA	35	static	1.49523	2.37769
HA	42	static	2.13736	3.52478
HA	49	static	2.73054	5.09791
HA	56	static	3.29937	6.81378
HA	14	dynamic	0	0
HA	21	dynamic	0.30065	0.27814
HA	28	dynamic	0.52539	0.95918
HA	35	dynamic	1.04323	1.72628
HA	42	dynamic	1.53694	2.41378
HA	49	dynamic	2.05706	3.38948
HA	56	dynamic	2.66196	4.15204
HA	14	static	0	0
HA	21	static	0.46441	0.47379
HA	28	static	0.85035	1.21335
HA	35	static	1.36436	1.94326
HA	42	static	1.95512	3.21915
HA	49	static	2.56767	4.12715
HA	56	static	3.24516	5.77422
HA	14	dynamic	0	0
HA	21	dynamic	0.42406	0.20473
HA	28	dynamic	0.93037	0.30801
HA	35	dynamic	1.80913	1.46399
HA	42	dynamic	2.76969	2.69691
HA	49	dynamic	3.78683	4.65588
HA	56	dynamic	4.66098	6.49351
HA	14	static	0	0
HA	21	static	0.31493	0.18532
HA	28	static	0.53039	0.53572
HA	35	static	0.90881	0.79903
HA	42	static	1.23676	1.10447
HA	49	static	1.65848	1.97174
HA	56	static	1.97304	2.64509
HA	14	dynamic	0	0
HA	21	dynamic	0.3886	-0.18998
HA	28	dynamic	0.7813	-0.0097
HA	35	dynamic	1.50083	0.93862
HA	42	dynamic	2.30033	2.07481
HA	49	dynamic	3.18712	3.93273
HA	56	dynamic	3.99361	6.10263
HA	14	static	0	0
HA	21	static	0.33401	0.46941
HA	28	static	0.53514	1.12675
HA	35	static	1.05331	1.33022
HA	42	static	1.55873	2.42232
HA	49	static	2.11454	3.38442
HA	56	static	2.58507	4.11187

## Sheet: Fig. S1
Fig. S						Fig. S1c	Pore size (um)
	Pore size						316
	um						292
							251
							287
							390
							367
							374
							341
							322
							340
							347
							327
							346
							341
							416
							314
							320
							300
							347
							268
							354
							314
							372
							279
							411
							323
							320
							343
							297
							310
							365
							349
							404
							349
							350
							354
							373
							301
							377
							322
							347
							328
							352
							358
							338
							311
							342
							334
							298
							356
							299
							316
							363
							316
							426
							398
							424
							365
							327
							364
							390
							366
							429
							272
							346
							349
							272
							321
							351
							364
							316
							348
							332
							340
							325
							349
							385
							300
							262
							285

## Sheet: Fig. S2
Fig. S2
HA20-PLGA (u) 2:1
Sample 1		Sample 2		Sample 3		Sample 4		Sample 5
%	MPa	%	MPa	%	MPa	%	MPa	%	MPa
0	0.00296079	0	0.00324729	0	0.00314467	0	0.00313576	0	0.00295406
0.00720626	0.00309973	0.00692708	0.00332744	0.00787995	0.00323949	0.00738738	0.0032558	0.00710631	0.00310278
0.0140653	0.00324533	0.0139727	0.00340626	0.0154568	0.00335337	0.0149984	0.00337739	0.0141115	0.00325526
0.0213563	0.00339182	0.0210014	0.00348202	0.023098	0.00346195	0.0222426	0.00350814	0.0209565	0.00341552
0.0282746	0.00354215	0.0279624	0.0035665	0.0308126	0.00356408	0.0297731	0.00363833	0.0282566	0.00358445
0.0354047	0.00369458	0.0351689	0.00365365	0.0382426	0.00367587	0.0373483	0.00376709	0.0350342	0.00375721
0.0424416	0.0038625	0.0420452	0.00375293	0.0461317	0.0037933	0.0445658	0.00391061	0.0422417	0.00394253
0.0493938	0.00403127	0.0492433	0.00384754	0.0536718	0.00391929	0.0523914	0.00405509	0.0491457	0.00413373
0.0566085	0.00420717	0.0562974	0.00394369	0.0613406	0.00405479	0.059591	0.00420334	0.056193	0.00434824
0.0635269	0.00438843	0.0632752	0.00404269	0.0690736	0.00418373	0.0671662	0.00435174	0.0633836	0.00455687
0.0706908	0.00457895	0.0705665	0.00414239	0.0765311	0.00431756	0.0745446	0.00450476	0.0701358	0.00478055
0.0776515	0.00477844	0.0774258	0.00425442	0.0842916	0.00446213	0.0818694	0.00466084	0.0774276	0.00500968
0.0846884	0.00498623	0.0845731	0.00437812	0.0918685	0.00461073	0.0895072	0.00481744	0.0843232	0.00524987
0.0920047	0.00519136	0.091551	0.00450259	0.0996566	0.00476517	0.096832	0.00498845	0.0914295	0.00550043
0.0987876	0.0054081	0.0986559	0.00463942	0.107151	0.00493498	0.104398	0.00515994	0.0984515	0.00575321
0.106002	0.00563888	0.105735	0.0047764	0.11493	0.00510556	0.111723	0.00533543	0.105263	0.0060173
0.112895	0.00587785	0.112662	0.00492161	0.122589	0.00527854	0.119227	0.00551738	0.112555	0.0062864
0.120068	0.00612037	0.119945	0.00507478	0.130028	0.00544809	0.12673	0.00569719	0.1194	0.00657241
0.127155	0.00636616	0.126737	0.00523368	0.138009	0.00563567	0.133984	0.00587962	0.126565	0.00686238
0.134057	0.00663594	0.133994	0.00540976	0.145467	0.00582849	0.141693	0.00606961	0.133511	0.00715416
0.141356	0.00690686	0.140964	0.0056016	0.153237	0.0060214	0.149027	0.00626721	0.140432	0.00745813
0.148122	0.00717718	0.147967	0.00578666	0.160813	0.00621462	0.156494	0.00647096	0.147572	0.00776582
0.155421	0.00746252	0.155165	0.00598774	0.168436	0.00641529	0.163927	0.00667114	0.154476	0.00808913
0.16245	0.00775296	0.16199	0.00620406	0.176197	0.0066181	0.171332	0.00687765	0.161607	0.00841566
0.169436	0.00805385	0.169358	0.00642912	0.183664	0.00682905	0.178925	0.00707766	0.16852	0.00873365
0.176634	0.00835397	0.176268	0.00667578	0.191479	0.00704477	0.186259	0.00728374	0.175668	0.00906598
0.183484	0.00867344	0.183322	0.00693969	0.199065	0.00726752	0.193834	0.00749515	0.182707	0.00939598
0.19075	0.00899995	0.190478	0.00721863	0.206725	0.00749299	0.201159	0.00770425	0.189586	0.00973765
0.197592	0.00932829	0.197388	0.00751825	0.214458	0.00771907	0.20868	0.0079072	0.196827	0.0100772
0.204756	0.00966639	0.204628	0.00783703	0.221952	0.00795588	0.216229	0.00811713	0.203706	0.010424
0.211801	0.0100109	0.211454	0.0081659	0.229703	0.00819622	0.223482	0.00833083	0.210837	0.0107739
0.218677	0.0103532	0.218728	0.00852193	0.237225	0.00844093	0.23112	0.00854174	0.2178	0.0111242
0.225994	0.0107176	0.225689	0.00889801	0.245041	0.00869379	0.238444	0.0087589	0.224772	0.0114886
0.232887	0.0110851	0.232658	0.00929619	0.252609	0.00893978	0.245966	0.00897865	0.231988	0.0118449
0.240059	0.0114561	0.239865	0.0097061	0.260277	0.0092043	0.253452	0.00919966	0.238833	0.0122154
0.247096	0.0118248	0.246801	0.0101433	0.268029	0.00947054	0.260785	0.00941903	0.245956	0.01258
0.254048	0.0122077	0.253965	0.0106002	0.275495	0.00974099	0.268423	0.00963945	0.25286	0.0129425
0.261305	0.0125958	0.260968	0.0110638	0.283403	0.0100238	0.275569	0.00985983	0.259975	0.0133121
0.268037	0.0129933	0.267997	0.0115616	0.290952	0.0103117	0.283261	0.0100818	0.267039	0.0136761
0.275354	0.0133874	0.275144	0.0120651	0.29863	0.0106028	0.29063	0.0102998	0.273892	0.0140527
0.282289	0.0137802	0.281969	0.0125896	0.30628	0.0108982	0.298152	0.0105246	0.281192	0.0144254
0.289402	0.0141851	0.289354	0.0131344	0.313784	0.0112036	0.305566	0.0107535	0.287936	0.0148009
0.296524	0.0145946	0.29612	0.0137002	0.32171	0.0115171	0.312891	0.0109877	0.295177	0.0151691
0.30345	0.0150111	0.303344	0.0142823	0.329039	0.0118324	0.3206	0.0112282	0.30209	0.0155323
0.310724	0.0154247	0.310398	0.0148811	0.336955	0.0121567	0.3278	0.0114673	0.309061	0.0159132
0.317516	0.0158388	0.317333	0.0154986	0.344569	0.0124906	0.335536	0.0117124	0.316243	0.0162927
0.324688	0.0162694	0.324607	0.0161431	0.352164	0.0128395	0.342905	0.0119583	0.322996	0.0166762
0.331784	0.0166894	0.33145	0.0167991	0.360026	0.0131909	0.350248	0.0122198	0.330271	0.0170529
0.338694	0.0171213	0.338656	0.0174721	0.367373	0.0135474	0.357823	0.0124726	0.33704	0.0174259
0.345909	0.0175493	0.34566	0.0181564	0.375198	0.0139137	0.365103	0.0127427	0.344315	0.0178146
0.3527	0.0179795	0.352663	0.0188491	0.382655	0.014275	0.372732	0.0130239	0.351311	0.0182011
0.360135	0.0184148	0.359819	0.0195485	0.390407	0.0146548	0.379994	0.0133082	0.358215	0.0185962
0.366935	0.0188428	0.366712	0.0202675	0.398195	0.0150384	0.387435	0.0136023	0.365473	0.018992
0.374107	0.0192842	0.373944	0.0209884	0.405588	0.0154288	0.395055	0.0139105	0.372226	0.0193888
0.381246	0.0197181	0.380888	0.0217142	0.413495	0.0158262	0.402407	0.0142273	0.379433	0.0197888
0.38813	0.0201563	0.387959	0.0224583	0.420898	0.0162232	0.409991	0.0145532	0.386362	0.0201947
0.395387	0.0205903	0.395089	0.0231919	0.428695	0.0166375	0.417253	0.0148855	0.39341	0.0206047
0.402238	0.0210103	0.401855	0.0239395	0.4363	0.0170507	0.424819	0.0152297	0.400575	0.021006
0.409385	0.0214571	0.409189	0.0246976	0.443913	0.0174892	0.43226	0.0155786	0.407412	0.0214148
0.416405	0.0218901	0.416074	0.0254594	0.451747	0.0179227	0.43963	0.0159477	0.414594	0.0218288
0.42345	0.0223394	0.423356	0.0262268	0.459196	0.0183706	0.447196	0.0163161	0.42143	0.022245
0.430665	0.0227836	0.430309	0.0269951	0.467094	0.0188238	0.454476	0.0167071	0.428646	0.0226765
0.437541	0.0232244	0.437397	0.0277827	0.47457	0.0192774	0.462168	0.0171137	0.435694	0.0231039
0.444781	0.0236679	0.444578	0.02857	0.482303	0.0197402	0.469474	0.0175215	0.442555	0.0235505
0.451632	0.0241205	0.451404	0.0293785	0.489999	0.0202117	0.477032	0.0179557	0.449771	0.024
0.458863	0.024583	0.458779	0.0301893	0.497466	0.0206943	0.484571	0.0183887	0.456448	0.024456
0.465892	0.0250318	0.465579	0.0309998	0.505336	0.0211858	0.491753	0.0188371	0.463765	0.024927
0.472768	0.0254968	0.472735	0.0318257	0.51284	0.0216881	0.49948	0.0192977	0.470669	0.0254028
0.480059	0.0259593	0.479738	0.0326575	0.520518	0.0222021	0.506644	0.0197597	0.477649	0.0258918
0.486977	0.0264176	0.486733	0.0334696	0.528168	0.0227177	0.5143	0.0202458	0.484797	0.0263856
0.49409	0.0269037	0.493898	0.0342788	0.535773	0.0232513	0.521741	0.0207359	0.491684	0.0268848
0.501059	0.0273683	0.50074	0.0350832	0.543561	0.0237855	0.529128	0.021239	0.498807	0.0273961
0.50813	0.0278541	0.508116	0.0359009	0.551082	0.0243321	0.536721	0.0217468	0.505754	0.0279224
0.515353	0.0283447	0.514941	0.0367219	0.558935	0.0248933	0.543992	0.0222698	0.512877	0.0284638
0.522179	0.0288457	0.522122	0.0375472	0.566429	0.0254498	0.551666	0.0228009	0.519899	0.0290048
0.529419	0.0293625	0.529202	0.0383819	0.574098	0.0260368	0.558955	0.0233362	0.526845	0.0295619
0.536261	0.029871	0.536137	0.0392235	0.581877	0.0266173	0.566396	0.0238817	0.534086	0.0301298
0.543493	0.0304017	0.543429	0.0400701	0.589279	0.0272178	0.573953	0.0244284	0.540813	0.0306983
0.550572	0.0309207	0.550169	0.0409203	0.597251	0.0278279	0.581189	0.0249974	0.548046	0.0312944
0.557533	0.0314611	0.557427	0.0417716	0.604644	0.0284405	0.588817	0.0255592	0.554958	0.0318927
0.56479	0.0320083	0.564439	0.0426355	0.612469	0.0290745	0.595999	0.0261288	0.561955	0.0325084
0.571589	0.032562	0.567538	0.0434992	0.620211	0.0296978	0.603816	0.0267121	0.569112	0.0331291
0.578762	0.0331376	0.571459	0.0443725	0.62754	0.0303462	0.611123	0.0272909	0.575999	0.0337651
0.585816	0.0336962	0.578581	0.0452446	0.635493	0.0309917	0.618546	0.027892	0.583173	0.0344151
0.59281	0.0342808	0.585491	0.046124	0.642749	0.031657	0.626219	0.028491	0.590009	0.0350697
0.599932	0.0348573	0.592714	0.0470059	0.650812	0.0323286	0.633428	0.0291037	0.597149	0.0357136
0.606859	0.0354437	0.599641	0.0478839	0.658316	0.0330031	0.641084	0.0297172	0.604213	0.0363668
0.614149	0.0360357	0.606721	0.0487718	0.665948	0.0336962	0.648337	0.0303308	0.611016	0.0370305
0.620949	0.0366216	0.6138	0.0496508	0.673681	0.0343897	0.655885	0.0309553	0.618241	0.0377008
0.628122	0.0371968	0.620761	0.0505273	0.681148	0.0350903	0.66338	0.0315779	0.625111	0.0383841
0.635184	0.0377873	0.627985	0.0514079	0.689018	0.0357744	0.670535	0.032214	0.632318	0.0390773
0.642187	0.0383982	0.634861	0.0522953	0.696467	0.0364579	0.678414	0.0328501	0.639248	0.0397817
0.649402	0.0390023	0.642127	0.0531741	0.704301	0.0371416	0.685649	0.0334795	0.646337	0.0404973
0.656337	0.0396288	0.649147	0.0540499	0.71185	0.0378353	0.693171	0.0341256	0.65346	0.0412173
0.663467	0.040262	0.656032	0.0549532	0.719445	0.0385293	0.700594	0.0347601	0.660246	0.041943
0.670377	0.0408928	0.663247	0.0558635	0.727288	0.0392356	0.707981	0.0354003	0.667563	0.0426825
0.677482	0.0415356	0.670165	0.0567771	0.734764	0.0399482	0.715566	0.0360325	0.67408	0.0434328
0.684612	0.0421858	0.677423	0.0576917	0.742617	0.0406616	0.722792	0.0366457	0.674299	0.0441793
0.691615	0.0428407	0.684308	0.0586001	0.750102	0.0413787	0.730501	0.0372745	0.681447	0.0449484
0.696755	0.0434987	0.691463	0.0595219	0.757798	0.0421085	0.73779	0.0379043	0.688427	0.0457253
0.698846	0.0441602	0.698534	0.0604298	0.765531	0.0428348	0.745375	0.0385272	0.69539	0.0465058
0.705722	0.0448388	0.705461	0.0613414	0.772988	0.0435694	0.752905	0.0391553	0.702572	0.0472957
0.71281	0.0455203	0.712803	0.062254	0.77365	0.0443003	0.760051	0.0397936	0.709417	0.0481037
0.719889	0.0462142	0.719519	0.0631705	0.780979	0.0450474	0.767868	0.0404173	0.716625	0.0489158
0.726765	0.0469171	0.726768	0.0641074	0.788298	0.0457974	0.775022	0.0410583	0.724203	0.0497348
0.734175	0.0476279	0.733746	0.0650296	0.796105	0.046558	0.782651	0.0416979	0.730509	0.0505633
0.740898	0.0483548	0.740723	0.0659734	0.803728	0.0473311	0.789967	0.0423392	0.737775	0.0514022
0.748139	0.0490839	0.747947	0.0669244	0.811249	0.048098	0.797328	0.0429807	0.744485	0.0522503
0.755158	0.0498213	0.754899	0.0678762	0.819065	0.04887	0.801925	0.0436209	0.751768	0.0531036
0.762111	0.0505681	0.76214	0.0688489	0.826523	0.0496413	0.804957	0.0442651	0.758597	0.0539691
0.769308	0.0513284	0.769016	0.0698295	0.834412	0.0504169	0.812237	0.0449118	0.765804	0.0548831
0.776252	0.0520958	0.776121	0.0708336	0.841851	0.0512077	0.819991	0.0455565	0.772809	0.055798
0.783484	0.0528815	0.783234	0.071838	0.84963	0.052002	0.827315	0.046202	0.779654	0.0567238
0.790428	0.0536846	0.790162	0.0728616	0.857271	0.052805	0.834721	0.0468569	0.786921	0.0576571
0.797465	0.0545139	0.797351	0.0739005	0.864829	0.0536112	0.84235	0.0475061	0.793757	0.0585896
0.804552	0.0553369	0.80427	0.0749075	0.872719	0.054455	0.849478	0.0481598	0.800948	0.0595489
0.811488	0.0561675	0.811493	0.0759149	0.879956	0.0553007	0.857071	0.0488149	0.807894	0.0605007
0.818762	0.0570147	0.818463	0.0769473	0.887927	0.0561646	0.864413	0.0494707	0.814933	0.0614779
0.825604	0.0578558	0.825432	0.0779881	0.895587	0.0570212	0.872015	0.0501345	0.822132	0.0624638
0.832928	0.0587222	0.832664	0.0790513	0.903118	0.0579025	0.879349	0.0507944	0.828783	0.0634595
0.839779	0.0595785	0.839506	0.0801183	0.910961	0.0587719	0.886862	0.0514655	0.836159	0.0644676
0.846824	0.060462	0.846738	0.0812025	0.9184	0.0596466	0.894491	0.0521424	0.842937	0.0654707
0.854073	0.0613443	0.853665	0.0823004	0.926317	0.0605373	0.901681	0.0528426	0.850077	0.066499
0.860915	0.0622395	0.860787	0.0834106	0.933719	0.0614137	0.909417	0.0535448	0.857065	0.0675153
0.868071	0.0631512	0.868028	0.084535	0.941563	0.0623184	0.91668	0.0542407	0.864011	0.0685512
0.875065	0.0640567	0.874862	0.0856691	0.949139	0.0632188	0.924183	0.0549513	0.871193	0.069596
0.882212	0.0649747	0.881687	0.0868123	0.956753	0.0641258	0.931696	0.0556638	0.877971	0.0706399
0.8893	0.0658945	0.882221	0.0879671	0.964504	0.0650406	0.939047	0.0563723	0.885204	0.0716966
0.896167	0.0668285	0.888919	0.0891342	0.97198	0.0659512	0.946551	0.057088	0.892124	0.0727486
0.903518	0.0677641	0.896134	0.0903009	0.979842	0.0668724	0.953822	0.0578052	0.899172	0.0738217
0.910309	0.0687023	0.903129	0.0914668	0.987327	0.0677865	0.961406	0.058536	0.906396	0.0748661
0.917549	0.069648	0.910132	0.092644	0.995032	0.0687179	0.969035	0.0592549	0.913157	0.0758994
0.924493	0.0705908	0.917322	0.0938159	1.00285	0.0696479	0.976324	0.0599981	0.920457	0.0769419
0.931555	0.0715577	0.924232	0.0949931	1.01022	0.0705811	0.983846	0.0607287	0.927184	0.0779917
0.938745	0.0725145	0.931413	0.0961638	1.01806	0.0715221	0.991126	0.0614624	0.934408	0.0790396
0.945502	0.0734763	0.938357	0.0973258	1.02548	0.0724564	0.998764	0.0622063	0.941388	0.0800947
0.952928	0.0744538	0.94547	0.09849	1.03337	0.0734056	1.00612	0.0629475	0.948275	0.081143
0.959737	0.0754292	0.952558	0.0996409	1.041	0.0743458	1.01361	0.0636994	0.955584	0.0822079
0.966799	0.0763919	0.959502	0.100793	1.04849	0.075295	1.02116	0.0644521	0.962302	0.0832807
0.973937	0.0773469	0.966717	0.101939	1.05644	0.0762504	1.02839	0.065208	0.969544	0.0843546
0.98083	0.0782985	0.973517	0.103107	1.06378	0.0771738	1.03608	0.0659621	0.976473	0.0854322
0.988155	0.0792574	0.980927	0.104292	1.07166	0.0780936	1.04332	0.0667233	0.983495	0.0865186
0.995014	0.080215	0.987795	0.105448	1.07922	0.0790155	1.05091	0.0674991	0.985619	0.0875996
1.0022	0.0811825	0.994824	0.106605	1.08685	0.079944	1.05838	0.0682546	0.990567	0.08869
1.00918	0.0821535	1.00203	0.107741	1.09462	0.08087	1.0656	0.0690323	0.997505	0.0897824
1.01613	0.083135	1.00889	0.108871	1.10197	0.0818022	1.07333	0.0698098	1.00468	0.090881
1.02342	0.0841191	1.01616	0.110001	1.11004	0.0827354	1.08054	0.0705886	1.01149	0.0919943
1.03024	0.0851052	1.02307	0.111106	1.11743	0.0836729	1.08822	0.0713747	1.01865	0.0931107
1.03744	0.0860901	1.0302	0.112205	1.12524	0.0846194	1.09553	0.0721515	1.02572	0.0942226
1.04439	0.0870815	1.03736	0.113281	1.13282	0.0855637	1.10302	0.07295	1.03262	0.0953485
1.04773	0.0880823	1.04408	0.114347	1.14039	0.0865159	1.1105	0.073739	1.03974	0.0964669
1.05154	0.0890883	1.05153	0.1154	1.14832	0.0874708	1.11786	0.0745333	1.04656	0.0975936
1.05867	0.0900949	1.0583	0.116426	1.15088	0.0884241	1.12541	0.0753367	1.05394	0.0987219
1.06552	0.0911147	1.06552	0.117445	1.15559	0.0893861	1.13267	0.0761326	1.0608	0.0998529
1.0728	0.0921347	1.07252	0.118437	1.16354	0.0903651	1.1403	0.076934	1.06777	0.100987
1.07974	0.0931597	1.07946	0.119437	1.17105	0.0913371	1.14776	0.0777269	1.07495	0.102152
1.0868	0.0941909	1.08675	0.120408	1.17866	0.0923052	1.15512	0.0785219	1.08181	0.103335
1.09384	0.0952291	1.09349	0.121354	1.18652	0.0932866	1.16276	0.0792889	1.08899	0.104526
1.10084	0.0962607	1.10083	0.122263	1.19384	0.0942656	1.16996	0.0800616	1.09581	0.105714
1.10802	0.0973072	1.10779	0.123158	1.2018	0.0952536	1.17764	0.0808312	1.10299	0.106923
1.11491	0.0983544	1.11474	0.124033	1.20929	0.0962516	1.18495	0.0816063	1.10999	0.108114
1.12221	0.0994093	1.12198	0.124886	1.21705	0.0972368	1.19246	0.0823803	1.11693	0.109325
1.12906	0.100474	1.12893	0.125724	1.22465	0.0982295	1.20002	0.0831592	1.12415	0.110533
1.13618	0.101575	1.1361	0.126538	1.23227	0.099231	1.20727	0.0839288	1.13092	0.111727
1.14329	0.102669	1.14298	0.127331	1.24007	0.100225	1.21501	0.0847096	1.1382	0.112951
1.15022	0.103792	1.15025	0.128125	1.24748	0.101247	1.22223	0.0854946	1.14503	0.114158
1.15758	0.104923	1.15718	0.128885	1.25533	0.102301	1.22978	0.0862756	1.15204	0.11538
1.16424	0.106047	1.16416	0.12962	1.26285	0.103337	1.2373	0.0870607	1.15919	0.116587
1.17158	0.107193	1.17149	0.130346	1.2705	0.104382	1.24223	0.0878544	1.16608	0.117752
1.17849	0.108327	1.17773	0.131051	1.27838	0.105424	1.24462	0.0886512	1.17329	0.118911
1.18554	0.109477	1.17827	0.131738	1.28583	0.106463	1.25227	0.0894409	1.18008	0.120071
1.19275	0.110626	1.18558	0.132403	1.29356	0.10752	1.25948	0.0902351	1.18724	0.121224
1.19963	0.111779	1.19247	0.133051	1.30107	0.108557	1.26709	0.0910304	1.19428	0.12239
1.20684	0.112945	1.19953	0.13368	1.30882	0.109618	1.27443	0.0918271	1.2012	0.12356
1.21371	0.114097	1.20668	0.134287	1.3164	0.110659	1.28195	0.0926226	1.20843	0.12472
1.22093	0.115273	1.21351	0.134876	1.32404	0.111698	1.28936	0.0934228	1.21523	0.125893
1.22799	0.116433	1.22085	0.135446	1.33184	0.112745	1.29679	0.0942177	1.22244	0.127057
1.23478	0.117599	1.22777	0.135996	1.3394	0.113788	1.30444	0.0950222	1.2294	0.12823
1.2423	0.118715	1.23484	0.136529	1.34708	0.114833	1.31163	0.0958197	1.23635	0.129405
1.2491	0.119849	1.24188	0.137042	1.35468	0.115854	1.31921	0.0966262	1.24349	0.130577
1.25625	0.120983	1.24881	0.137532	1.36228	0.116893	1.32656	0.0974278	1.24408	0.131752
1.2632	0.122125	1.25606	0.137999	1.37009	0.117925	1.33404	0.0982476	1.25036	0.132931
1.27021	0.123262	1.26302	0.138453	1.37759	0.118953	1.34155	0.0990832	1.25763	0.13411
1.27743	0.124418	1.27015	0.138921	1.38546	0.119993	1.34892	0.0999175	1.26444	0.135281
1.28431	0.125574	1.27714	0.139355	1.39295	0.120986	1.35648	0.100769	1.27147	0.136458
1.29153	0.126733	1.28417	0.13979	1.40067	0.12198	1.36388	0.101605	1.27855	0.137637
1.29837	0.127895	1.29124	0.140192	1.40843	0.122985	1.37141	0.102454	1.2855	0.138817
1.30552	0.129048	1.29829	0.14058	1.41593	0.123975	1.3788	0.103289	1.29268	0.13999
1.31265	0.13021	1.3055	0.140963	1.42388	0.124961	1.38622	0.104137	1.29951	0.141171
1.31936	0.131382	1.31233	0.141318	1.43127	0.125954	1.39383	0.104975	1.30678	0.142347
1.31951	0.132557	1.31958	0.141659	1.43895	0.126951	1.40101	0.105809	1.3136	0.143523
1.32687	0.133731	1.32655	0.141978	1.44656	0.12795	1.40872	0.106653	1.32068	0.144701
1.33375	0.134915	1.33356	0.142299	1.45417	0.128949	1.4161	0.107481	1.32785	0.145882
1.34093	0.136094	1.34074	0.142595	1.46207	0.129953	1.4235	0.108314	1.33465	0.147112
1.34789	0.137275	1.34762	0.142877	1.46944	0.130956	1.43112	0.109142	1.34192	0.148357
1.3549	0.138466	1.35488	0.143149	1.47693	0.131957	1.43838	0.109971	1.34876	0.149582
1.36204	0.139657	1.36181	0.143391	1.4773	0.132966	1.44602	0.110808	1.35586	0.150829
1.36892	0.140855	1.36888	0.143635	1.48477	0.133973	1.45336	0.111634	1.36291	0.152039
1.37629	0.142057	1.37602	0.14386	1.49251	0.134978	1.46073	0.112475	1.3698	0.153264
1.38303	0.143274	1.38289	0.144079	1.50026	0.13599	1.46825	0.1133	1.37699	0.154489
1.39027	0.14449	1.39029	0.144294	1.50773	0.137009	1.47565	0.114134	1.38381	0.155708
1.39734	0.145704	1.3971	0.144487	1.5157	0.138021	1.48322	0.114968	1.39105	0.156947
1.40426	0.146942	1.40422	0.144687	1.523	0.139039	1.49038	0.115781	1.39796	0.158158
1.41155	0.148226	1.41128	0.144862	1.53092	0.140068	1.49816	0.116618	1.40493	0.159381
1.41841	0.149494	1.41815	0.145039	1.53846	0.141098	1.50548	0.117434	1.4121	0.160598
1.42557	0.150787	1.42544	0.1452	1.54609	0.142139	1.51288	0.118267	1.41894	0.161803
1.43256	0.152063	1.43227	0.145352	1.55385	0.143179	1.52046	0.119087	1.42627	0.162977
1.4396	0.153356	1.4395	0.145503	1.5613	0.144229	1.5278	0.11991	1.43293	0.164154
1.4468	0.154643	1.44657	0.145626	1.56919	0.145277	1.53536	0.120749	1.44014	0.165335
1.45369	0.15593	1.45355	0.145759	1.57662	0.146356	1.54268	0.121568	1.44717	0.166514
1.46094	0.157238	1.46077	0.145876	1.58434	0.147452	1.55021	0.12238	1.45411	0.167696
1.46779	0.158524	1.46765	0.145994	1.59203	0.148534	1.55778	0.123175	1.46135	0.16888
1.4749	0.159842	1.47487	0.146109	1.59959	0.149634	1.56502	0.123972	1.46812	0.170072
1.48197	0.16111	1.4817	0.146206	1.60734	0.15074	1.57276	0.12476	1.47536	0.171271
1.48896	0.162363	1.48892	0.14631	1.61489	0.151839	1.57999	0.12556	1.48227	0.172472
1.49624	0.163623	1.49594	0.146397	1.62267	0.152944	1.58758	0.126358	1.48924	0.173673
1.50302	0.164883	1.50291	0.146493	1.63035	0.154026	1.59496	0.127166	1.4964	0.174877
1.51031	0.166143	1.51013	0.146584	1.63775	0.155129	1.60231	0.127973	1.50186	0.176088
1.51728	0.167406	1.51701	0.146664	1.64564	0.156226	1.60994	0.128787	1.5033	0.177299
1.52426	0.168675	1.52426	0.146754	1.65315	0.157321	1.61719	0.129598	1.51045	0.178516
1.53146	0.16994	1.53116	0.146831	1.66089	0.158436	1.62484	0.130405	1.51729	0.179735
1.53838	0.171215	1.53822	0.146913	1.66838	0.159517	1.6321	0.131227	1.52444	0.180961
1.54556	0.172489	1.54544	0.146991	1.6762	0.160627	1.63624	0.132037	1.53154	0.182196
1.55247	0.173767	1.55233	0.147073	1.68399	0.161723	1.63968	0.132843	1.53839	0.183436
1.55966	0.175034	1.55948	0.147153	1.69142	0.16283	1.64711	0.133661	1.54553	0.184675
1.56138	0.176311	1.56641	0.147219	1.69936	0.163896	1.6545	0.134475	1.55245	0.185912
1.56668	0.177598	1.57365	0.147306	1.70674	0.164956	1.66216	0.135293	1.55954	0.187154
1.57367	0.178876	1.58065	0.14737	1.71458	0.166012	1.66939	0.136116	1.5665	0.188404
1.58084	0.180164	1.58757	0.147441	1.72201	0.167063	1.677	0.136945	1.57358	0.189662
1.58778	0.181454	1.59482	0.147513	1.72976	0.168115	1.68443	0.13777	1.58071	0.190921
1.59494	0.182741	1.60171	0.147584	1.73752	0.169159	1.69177	0.138595	1.58751	0.192195
1.60195	0.184031	1.60895	0.147667	1.74501	0.17021	1.69942	0.139421	1.59481	0.193512
1.60897	0.185331	1.61587	0.147739	1.75284	0.171244	1.70661	0.14025	1.60154	0.194814
1.61619	0.186627	1.6229	0.147831	1.76031	0.17229	1.7143	0.141075	1.60879	0.196137
1.62302	0.187935	1.63012	0.147918	1.76805	0.173325	1.72164	0.141894	1.61575	0.19744
1.63031	0.18924	1.637	0.148006	1.77577	0.174361	1.72901	0.142737	1.62273	0.198756
1.63713	0.190553	1.64425	0.148097	1.78335	0.175386	1.73662	0.14358	1.62996	0.200074
1.64432	0.191856	1.65113	0.148181	1.78451	0.176416	1.74391	0.144441	1.63661	0.201385
1.65133	0.193198	1.6583	0.148283	1.79119	0.177435	1.75151	0.145311	1.64389	0.202708
1.65835	0.194572	1.66546	0.148384	1.7985	0.178456	1.75873	0.146162	1.65081	0.204002
1.6655	0.195942	1.67225	0.148495	1.80628	0.179481	1.76631	0.147027	1.65782	0.205263
1.67247	0.197305	1.67961	0.148603	1.8139	0.180499	1.7738	0.147859	1.66495	0.206527
1.67962	0.198686	1.68638	0.148704	1.82161	0.181519	1.78124	0.148708	1.67185	0.20779
1.68657	0.200048	1.69365	0.148821	1.82938	0.182528	1.78885	0.149545	1.67901	0.209052
1.69358	0.201426	1.70052	0.148919	1.83686	0.183536	1.79607	0.150384	1.68597	0.210313
1.70081	0.202797	1.70756	0.149039	1.84465	0.184544	1.80383	0.151229	1.69303	0.211579
1.70769	0.204153	1.71475	0.149155	1.85206	0.185551	1.81102	0.152047	1.70002	0.212849
1.71496	0.205473	1.72167	0.149267	1.85993	0.186556	1.81857	0.152891	1.70702	0.214123
1.72186	0.20679	1.72885	0.149376	1.8676	0.187554	1.82603	0.153712	1.71416	0.215398
1.72893	0.208102	1.73574	0.149485	1.87506	0.188547	1.83339	0.154532	1.72095	0.216669
1.73601	0.209414	1.74299	0.149616	1.88304	0.189574	1.84101	0.155355	1.72818	0.217944
1.743	0.210723	1.74999	0.149726	1.8904	0.190597	1.84828	0.156162	1.73506	0.219212
1.75033	0.212034	1.75691	0.149854	1.89825	0.191638	1.85574	0.156983	1.73542	0.22048
1.75712	0.21334	1.76428	0.149983	1.9058	0.192649	1.86326	0.157777	1.74213	0.221752
1.76437	0.214642	1.77105	0.150107	1.9134	0.193681	1.87064	0.158576	1.74936	0.223025
1.77132	0.21595	1.77839	0.150246	1.92121	0.194698	1.87833	0.159365	1.75619	0.224291
1.7784	0.217258	1.78527	0.150375	1.92866	0.19571	1.88556	0.16015	1.76337	0.225557
1.78559	0.218563	1.79228	0.150521	1.93661	0.196735	1.89318	0.160934	1.77014	0.226818
1.79145	0.219864	1.7995	0.150657	1.94396	0.197732	1.90046	0.161697	1.77742	0.228077
1.79232	0.221155	1.80637	0.15079	1.95207	0.198758	1.90791	0.16249	1.7844	0.229342
1.79966	0.222446	1.81361	0.150931	1.95987	0.19976	1.91541	0.163241	1.79135	0.230612
1.80646	0.223731	1.82044	0.151069	1.96725	0.200772	1.92279	0.164004	1.79846	0.231875
1.81368	0.225025	1.82762	0.151228	1.97498	0.201782	1.9305	0.164741	1.80536	0.233128
1.82074	0.226313	1.83463	0.151367	1.98252	0.202778	1.93763	0.165465	1.81246	0.23438
1.8276	0.227594	1.84171	0.151505	1.99038	0.203789	1.94537	0.166203	1.81939	0.235631
1.83504	0.228868	1.84882	0.151641	1.99814	0.204777	1.95271	0.166918	1.82648	0.236944
1.84184	0.230141	1.85576	0.151768	2.00557	0.205778	1.96003	0.167645	1.83366	0.238242
1.84893	0.231413	1.86298	0.151916	2.01331	0.206768	1.96761	0.168347	1.84043	0.239536
1.85592	0.232674	1.86993	0.152049	2.02071	0.207757	1.97499	0.169031	1.84768	0.240835
1.86302	0.23394	1.87693	0.152193	2.02866	0.208754	1.98254	0.169701	1.8545	0.242109
1.87018	0.235199	1.88409	0.152322	2.0361	0.209713	1.98988	0.170373	1.86166	0.243407
1.87704	0.236464	1.89101	0.152455	2.04391	0.210655	1.9984	0.17103	1.86865	0.244671
1.88434	0.237769	1.89822	0.152591	2.05153	0.211601	2.00482	0.171684	1.8756	0.24595
1.89116	0.239051	1.90518	0.152718	2.05915	0.212535	2.0122	0.17234	1.88273	0.247219
1.89831	0.240365	1.91233	0.152859	2.06697	0.213469	2.01975	0.172992	1.88949	0.248475
1.90536	0.241651	1.91934	0.152984	2.07444	0.214397	2.02711	0.173631	1.89686	0.249711
1.91239	0.242939	1.92632	0.153116	2.0822	0.215326	2.03469	0.174264	1.90371	0.250929
1.91967	0.244218	1.93371	0.15325	2.08975	0.216254	2.04218	0.174893	1.91077	0.252141
1.92646	0.24548	1.94045	0.153373	2.09732	0.217191	2.04947	0.175511	1.918	0.253357
1.93367	0.246766	1.94763	0.153509	2.10502	0.218122	2.05257	0.176135	1.92475	0.254567
1.94069	0.248012	1.95458	0.153622	2.1125	0.219042	2.05716	0.176754	1.93207	0.255775
1.9477	0.249278	1.96168	0.15375	2.12044	0.219959	2.06433	0.177361	1.93882	0.256979
1.95484	0.250502	1.96881	0.153859	2.12479	0.220873	2.07205	0.177968	1.94595	0.258181
1.96169	0.251695	1.97569	0.153976	2.12806	0.221776	2.07924	0.178565	1.95299	0.259395
1.969	0.252888	1.98298	0.154102	2.13573	0.222676	2.08686	0.179143	1.95988	0.2606
1.9759	0.254073	1.98986	0.154214	2.14355	0.223575	2.09427	0.179738	1.96705	0.261795
1.98305	0.255259	1.99705	0.154337	2.15091	0.224466	2.10165	0.180322	1.97384	0.262987
1.99013	0.256431	2.004	0.154435	2.15881	0.225346	2.10941	0.180905	1.9761	0.264184
1.99696	0.257602	2.011	0.154553	2.16627	0.226229	2.11652	0.181477	1.98109	0.265382
2.00429	0.258776	2.01836	0.154667	2.17417	0.227108	2.12413	0.182038	1.98802	0.266577
2.01122	0.259942	2.0251	0.154774	2.18182	0.227976	2.13157	0.182595	1.99509	0.267772
2.01835	0.261105	2.03232	0.154905	2.18919	0.228847	2.13893	0.18315	2.00216	0.268954
2.02536	0.262271	2.03921	0.155011	2.19708	0.229709	2.14654	0.183703	2.00904	0.270139
2.03235	0.263435	2.04631	0.155133	2.20466	0.230562	2.15386	0.184261	2.01635	0.271327
2.03557	0.264594	2.0534	0.155248	2.21255	0.231413	2.16142	0.184818	2.02312	0.27251
2.03946	0.265745	2.06043	0.155373	2.2199	0.232268	2.1688	0.185351	2.03023	0.273696
2.04644	0.266887	2.06765	0.155505	2.22754	0.233163	2.17634	0.185895	2.03729	0.27487
2.05365	0.268043	2.07455	0.155625	2.23518	0.234023	2.1839	0.186412	2.04423	0.276046
2.06058	0.269188	2.08167	0.155764	2.24283	0.234897	2.1911	0.186928	2.05135	0.277224
2.0676	0.270331	2.08863	0.155886	2.25064	0.235758	2.19875	0.187421	2.05823	0.278405
2.07478	0.271461	2.09577	0.156016	2.25807	0.236603	2.20591	0.187893	2.06542	0.279626
2.08166	0.272595	2.10289	0.15615	2.26596	0.237461	2.21365	0.188371	2.07231	0.280839
2.08901	0.273737	2.10987	0.156277	2.27346	0.238276	2.22097	0.18881	2.07934	0.282078
2.09584	0.274874	2.11701	0.156424	2.28108	0.239104	2.22839	0.189251	2.08654	0.283291
2.10312	0.276009	2.12408	0.15655	2.28892	0.239913	2.23595	0.18966	2.09331	0.284504
2.11001	0.277142	2.13105	0.156697	2.29627	0.240724	2.24328	0.190046	2.10052	0.285732
2.11707	0.278276	2.13811	0.15683	2.30413	0.241538	2.2509	0.190427	2.10734	0.286939
2.1242	0.27943	2.14501	0.156976	2.31165	0.242327	2.25815	0.190763	2.11454	0.288182
2.13099	0.280605	2.15237	0.157123	2.31931	0.243136	2.26571	0.191107	2.12152	0.28939
2.13838	0.281798	2.15927	0.157255	2.32717	0.243917	2.27313	0.191413	2.12851	0.290616
2.14526	0.282963	2.16638	0.157411	2.33465	0.244698	2.28054	0.191702	2.1357	0.291841
2.15239	0.284146	2.17346	0.157551	2.34244	0.24548	2.28818	0.191968	2.14255	0.29306
2.1594	0.285317	2.1804	0.157711	2.34994	0.246244	2.29548	0.192217	2.14972	0.294249
2.16634	0.286498	2.18755	0.157858	2.35774	0.247016	2.30303	0.192456	2.15664	0.29543
2.17367	0.28767	2.19455	0.158004	2.36527	0.247757	2.31039	0.192666	2.16362	0.296617
2.18046	0.288838	2.20174	0.158167	2.37289	0.248516	2.3178	0.192864	2.17086	0.2978
2.18785	0.290017	2.20865	0.158307	2.38069	0.249251	2.32546	0.193025	2.17764	0.298979
2.19461	0.291165	2.21573	0.158467	2.38813	0.249978	2.33266	0.193171	2.18486	0.300169
2.20177	0.292342	2.22286	0.158611	2.39597	0.250716	2.34036	0.193301	2.1918	0.301354
2.20899	0.293496	2.22972	0.158761	2.40356	0.251425	2.34769	0.193404	2.19882	0.302553
2.21583	0.294657	2.23698	0.15891	2.41121	0.252156	2.35509	0.1935	2.20585	0.303746
2.22306	0.295786	2.24388	0.159048	2.41895	0.252853	2.36264	0.193564	2.2128	0.304951
2.23001	0.2969	2.25111	0.159208	2.42642	0.253542	2.37	0.193617	2.22003	0.306149
2.23702	0.298014	2.25804	0.159355	2.43429	0.254236	2.37759	0.193651	2.22679	0.307347
2.24414	0.29912	2.26516	0.159505	2.44185	0.254917	2.38484	0.193668	2.22858	0.308548
2.25103	0.300233	2.27229	0.159657	2.44948	0.255614	2.3925	0.193691	2.23403	0.309749
2.25837	0.30134	2.27913	0.159802	2.45724	0.256277	2.39992	0.19368	2.24103	0.310947
2.26523	0.302442	2.28633	0.159955	2.4648	0.256958	2.40724	0.193677	2.24793	0.312146
2.27239	0.30354	2.29334	0.160089	2.47257	0.257608	2.41482	0.193656	2.25506	0.313342
2.27937	0.304632	2.30039	0.160248	2.48005	0.258239	2.42212	0.193628	2.26193	0.314539
2.28639	0.305722	2.30752	0.16039	2.48785	0.258857	2.42971	0.193606	2.26919	0.31574
2.29359	0.306795	2.31447	0.160534	2.4954	0.25948	2.43713	0.19357	2.27608	0.316934
2.30056	0.30787	2.32173	0.160685	2.50304	0.260095	2.44451	0.193551	2.28308	0.318121
2.30173	0.30894	2.32867	0.160826	2.51079	0.260706	2.45211	0.193508	2.29008	0.31931
2.30773	0.310002	2.33575	0.160978	2.51827	0.261308	2.45938	0.193472	2.29711	0.320495
2.31461	0.311054	2.34284	0.16111	2.5261	0.261905	2.46701	0.193439	2.30435	0.321669
2.32175	0.312106	2.34977	0.161252	2.53363	0.262496	2.47425	0.193399	2.31116	0.32284
2.32883	0.313137	2.35694	0.161386	2.54126	0.263081	2.48196	0.193379	2.31828	0.324059
2.33575	0.314155	2.36396	0.161516	2.54906	0.263657	2.4893	0.193351	2.32524	0.325252
2.34304	0.315174	2.37105	0.161669	2.55655	0.264234	2.49669	0.193332	2.33226	0.32647
2.34984	0.316171	2.378	0.161797	2.55947	0.264802	2.50435	0.193315	2.33937	0.327664
2.35711	0.317168	2.38512	0.161942	2.56436	0.265367	2.5115	0.19331	2.34625	0.32886
2.36411	0.318147	2.39219	0.162072	2.5718	0.265922	2.51918	0.193341	2.35342	0.330057
2.37111	0.319106	2.39912	0.162211	2.57969	0.266466	2.52643	0.193371	2.36021	0.331231
2.37829	0.320061	2.4064	0.162355	2.58732	0.267006	2.53404	0.193437	2.36743	0.332414
2.38517	0.320996	2.41322	0.162496	2.59491	0.267542	2.54162	0.193506	2.37451	0.333566
2.39239	0.321966	2.42057	0.162648	2.60265	0.268071	2.54872	0.193603	2.38137	0.334729
2.39924	0.322902	2.42756	0.162785	2.6101	0.2686	2.55645	0.193719	2.3885	0.33588
2.40639	0.323856	2.43439	0.16293	2.61809	0.269122	2.56371	0.193852	2.3954	0.337015
2.41349	0.324769	2.44172	0.163077	2.62552	0.26963	2.57134	0.194022	2.40258	0.338161
2.42044	0.325673	2.44847	0.163217	2.63323	0.270139	2.57874	0.19419	2.4095	0.339262
2.42774	0.326562	2.45567	0.16337	2.64087	0.27064	2.58615	0.194388	2.41656	0.340361
2.43447	0.327413	2.46272	0.16351	2.64854	0.271136	2.59382	0.194595	2.42363	0.341431
2.44186	0.328278	2.46976	0.163672	2.65628	0.271638	2.60095	0.194822	2.43054	0.34249
2.44874	0.329093	2.47686	0.163825	2.66382	0.272143	2.60867	0.19507	2.43778	0.343547
2.45577	0.329911	2.48382	0.163982	2.67169	0.272661	2.61603	0.195321	2.44468	0.344591
2.46295	0.330699	2.49098	0.164148	2.67909	0.273139	2.62342	0.195604	2.45169	0.34564
2.46987	0.331454	2.49798	0.164297	2.68669	0.273634	2.63096	0.195887	2.45878	0.346671
2.47706	0.332202	2.50511	0.164468	2.69459	0.274108	2.6383	0.196192	2.46566	0.347693
2.48398	0.332901	2.51223	0.164631	2.7019	0.274585	2.646	0.196517	2.47291	0.348711
2.49108	0.333605	2.51909	0.164808	2.70985	0.275063	2.65318	0.196834	2.47973	0.349727
2.49816	0.334251	2.52637	0.164989	2.71753	0.275518	2.66079	0.197189	2.48686	0.350733
2.50515	0.334896	2.53324	0.165162	2.72504	0.275987	2.66817	0.197518	2.4938	0.351733
2.51236	0.335509	2.54041	0.16535	2.73264	0.276436	2.67564	0.197869	2.49783	0.352728
2.51923	0.336079	2.54737	0.165512	2.74022	0.276888	2.68322	0.198221	2.5009	0.353712
2.52637	0.336646	2.55442	0.165694	2.74806	0.277331	2.69046	0.198574	2.50797	0.354688
2.53344	0.337157	2.56153	0.16587	2.75552	0.277768	2.69812	0.198942	2.51477	0.355657
2.54049	0.337674	2.56845	0.166052	2.76338	0.278219	2.70536	0.199279	2.52212	0.356621
2.54762	0.338157	2.57571	0.166235	2.77097	0.278651	2.71287	0.199634	2.5289	0.357571
2.55458	0.338594	2.58252	0.166408	2.77857	0.279094	2.72045	0.199961	2.53603	0.358521
2.56174	0.339023	2.58981	0.166586	2.78633	0.279511	2.72769	0.200289	2.54302	0.359459
2.56877	0.339394	2.59688	0.166751	2.79378	0.279932	2.73529	0.200612	2.55001	0.36039
2.5758	0.339776	2.60385	0.166928	2.80175	0.280365	2.74268	0.200919	2.55716	0.361319
2.58284	0.340106	2.61108	0.167096	2.80913	0.280771	2.7502	0.201228	2.56397	0.362234
2.5898	0.340425	2.61782	0.167253	2.81686	0.281195	2.75756	0.201507	2.57112	0.363153
2.59695	0.340713	2.6251	0.167417	2.82463	0.281585	2.76506	0.201796	2.57812	0.364066
2.60384	0.340957	2.63205	0.167566	2.8321	0.281993	2.77259	0.202065	2.5851	0.364995
2.61117	0.341208	2.63917	0.167732	2.84003	0.282385	2.77983	0.202328	2.59222	0.365924
2.61815	0.341406	2.64624	0.167879	2.84745	0.282777	2.78755	0.202589	2.59906	0.366855
2.6251	0.34161	2.65311	0.168024	2.85514	0.28318	2.79481	0.202828	2.60638	0.367783
2.63238	0.341762	2.66051	0.168171	2.86265	0.283553	2.80236	0.203077	2.61326	0.368685
2.63919	0.341898	2.66737	0.168311	2.87042	0.283951	2.80978	0.203305	2.62036	0.369605
2.64642	0.342031	2.67456	0.168464	2.87812	0.28432	2.81715	0.203527	2.62739	0.370492
2.65337	0.342113	2.68155	0.168598	2.88566	0.284694	2.82489	0.203743	2.63428	0.371388
2.66044	0.342205	2.68852	0.168743	2.89357	0.285067	2.83195	0.203945	2.64155	0.372269
2.66766	0.342265	2.69572	0.168879	2.90098	0.285424	2.83972	0.204154	2.6482	0.373135
2.67449	0.342318	2.70257	0.169005	2.90882	0.285799	2.84709	0.204338	2.6555	0.37402
2.68165	0.342343	2.70975	0.16915	2.91635	0.286152	2.85451	0.20453	2.66242	0.374859
2.6886	0.342355	2.71675	0.169274	2.92386	0.286521	2.86209	0.204705	2.66945	0.375722
2.69582	0.342374	2.72387	0.16942	2.93184	0.286871	2.86932	0.204876	2.67656	0.376555
2.70272	0.342348	2.7309	0.169555	2.93931	0.287209	2.87698	0.205054	2.6834	0.377386
2.7098	0.342338	2.73787	0.169687	2.94703	0.287557	2.8843	0.205201	2.69065	0.378224
2.717	0.34229	2.74525	0.169831	2.95479	0.28788	2.89171	0.205358	2.69746	0.379023
2.72392	0.342227	2.75197	0.169972	2.96235	0.288217	2.89932	0.205494	2.70463	0.379847
2.73116	0.342174	2.7592	0.170119	2.96998	0.288536	2.90649	0.205629	2.71153	0.380637
2.738	0.342091	2.76627	0.170259	2.97751	0.288856	2.91421	0.20576	2.71859	0.381434
2.74514	0.342037	2.77317	0.170411	2.98537	0.289176	2.9215	0.205874	2.72573	0.382222
2.75216	0.341937	2.78049	0.17056	2.99277	0.289468	2.92905	0.205996	2.73253	0.382986
2.75919	0.341845	2.78723	0.170708	3.00054	0.289782	2.93654	0.206092	2.73987	0.383772
2.76637	0.34174	2.79448	0.170879	3.00832	0.290064	2.94376	0.206191	2.74673	0.384515
2.77336	0.341616	2.80147	0.171043	3.01574	0.290362	2.9515	0.206273	2.75376	0.385283
2.78045	0.34152	2.80842	0.171222	3.02367	0.29064	2.95877	0.206346	2.76083	0.386021
2.78745	0.341378	2.81563	0.171391	3.03101	0.290921	2.96643	0.206421	2.76769	0.386753
2.79445	0.341254	2.82257	0.171566	3.03893	0.291204	2.97364	0.20647	2.77499	0.387486
2.80169	0.341101	2.82977	0.171748	3.04647	0.291453	2.98125	0.206536	2.78182	0.388195
2.80859	0.340955	2.83667	0.171925	3.05398	0.291729	2.98866	0.206566	2.78894	0.3889
2.81579	0.340816	2.84392	0.172114	3.06192	0.291975	2.99608	0.206593	2.79593	0.389577
2.82273	0.340641	2.85092	0.172287	3.06921	0.292237	3.00362	0.206625	2.80284	0.390244
2.82978	0.340494	2.85782	0.172475	3.07723	0.292485	3.01088	0.206635	2.81017	0.390909
2.83697	0.34032	2.86503	0.172654	3.08471	0.29272	3.01856	0.206646	2.81686	0.391571
2.84372	0.340153	2.87194	0.172835	3.0924	0.292961	3.02595	0.206641	2.82407	0.392222
2.85116	0.339986	2.8792	0.173034	3.10012	0.293181	3.03338	0.206642	2.83096	0.392859
2.85794	0.339812	2.88618	0.173214	3.10761	0.293411	3.0409	0.206624	2.83807	0.393495
2.86514	0.339656	2.89316	0.173415	3.11543	0.293621	3.04815	0.206606	2.84514	0.394115
2.8721	0.339469	2.90037	0.173597	3.12303	0.293821	3.05592	0.206589	2.85203	0.394732
2.87922	0.339316	2.90721	0.173777	3.13075	0.29404	3.06305	0.20655	2.85927	0.395355
2.88631	0.339142	2.91452	0.173964	3.13819	0.294222	3.07067	0.20653	2.86612	0.395959
2.89323	0.338976	2.92129	0.174145	3.14588	0.294428	3.07814	0.206495	2.86969	0.396562
2.90052	0.33883	2.92854	0.174324	3.15385	0.294609	3.08546	0.206465	2.87321	0.39716
2.90738	0.338668	2.93557	0.174516	3.16124	0.294787	3.0931	0.206438	2.88026	0.39774
2.91454	0.338531	2.94252	0.174701	3.16905	0.294962	3.10032	0.206403	2.88718	0.398323
2.92156	0.33837	2.94979	0.174889	3.17654	0.295121	3.10802	0.20638	2.89435	0.398894
2.9286	0.338226	2.95666	0.175074	3.18443	0.295291	3.1154	0.206341	2.90131	0.399469
2.93578	0.338076	2.96392	0.175263	3.19183	0.295435	3.12265	0.206318	2.90835	0.400028
2.94271	0.337928	2.97079	0.17545	3.19941	0.295592	3.13033	0.206295	2.91535	0.400577
2.94983	0.337814	2.97787	0.17564	3.20732	0.295731	3.13758	0.206276	2.92237	0.401116
2.95679	0.337667	2.97984	0.175831	3.21484	0.295862	3.14533	0.206274	2.92946	0.40165
2.96381	0.337558	2.98506	0.176019	3.22255	0.295998	3.15257	0.206259	2.93695	0.402179
2.97098	0.337436	2.99193	0.176207	3.23006	0.2961	3.16007	0.206268	2.94343	0.402696
2.97793	0.337326	2.99913	0.176401	3.2378	0.296228	3.16758	0.20627	2.95047	0.403207
2.98525	0.337237	3.00605	0.176592	3.24546	0.29633	3.17495	0.20629	2.95742	0.403734
2.99209	0.337127	3.01323	0.176787	3.25299	0.296433	3.18246	0.206315	2.96453	0.404244
2.99917	0.337057	3.02024	0.176984	3.26086	0.29652	3.18978	0.206331	2.97144	0.404774
3.00629	0.336967	3.02719	0.177179	3.26844	0.296595	3.19743	0.206365	2.97859	0.405284
3.01313	0.33689	3.03452	0.177374	3.27612	0.296692	3.20482	0.206392	2.98561	0.405775
3.02043	0.336821	3.04134	0.177571	3.28381	0.29676	3.21217	0.206444	2.9927	0.406284
3.02731	0.336741	3.04859	0.177767	3.29128	0.296845	3.21985	0.206486	2.99964	0.406756
3.0346	0.336688	3.05552	0.177957	3.29911	0.29691	3.22704	0.206542	3.00666	0.40725
3.04144	0.336602	3.06249	0.178152	3.30666	0.296963	3.23481	0.206603	3.01381	0.40772
3.04854	0.336545	3.06971	0.178346	3.31438	0.297029	3.242	0.206655	3.02057	0.408187
3.05567	0.336468	3.07659	0.178549	3.32209	0.297073	3.24953	0.206732	3.02779	0.408646
3.0626	0.336399	3.08378	0.178757	3.32968	0.29713	3.25699	0.206801	3.03461	0.409087
3.06984	0.33634	3.09071	0.178954	3.33746	0.297164	3.26437	0.206872	3.0418	0.409549
3.07676	0.336251	3.09786	0.179165	3.34484	0.297204	3.27193	0.20696	3.04881	0.409978
3.08389	0.336191	3.10493	0.179354	3.35268	0.297247	3.27921	0.207035	3.05576	0.410429
3.09093	0.336104	3.11193	0.179556	3.36014	0.297279	3.28686	0.207129	3.06293	0.410857
3.09782	0.33603	3.11918	0.179755	3.368	0.297322	3.29412	0.207213	3.06984	0.411274
3.10509	0.335952	3.12599	0.179948	3.37556	0.297337	3.30169	0.207308	3.07705	0.411704
3.11193	0.335861	3.13327	0.180158	3.38308	0.297365	3.30927	0.207404	3.08398	0.412105
3.11922	0.335783	3.1402	0.180348	3.39099	0.297378	3.31652	0.207503	3.09091	0.412526
3.12617	0.335677	3.14722	0.180547	3.39851	0.29739	3.32418	0.207609	3.09801	0.412921
3.13322	0.335605	3.15429	0.180733	3.4063	0.297415	3.3315	0.207695	3.1049	0.413315
3.14041	0.335501	3.16126	0.180924	3.41383	0.297407	3.33888	0.207805	3.11215	0.413716
3.14731	0.335399	3.16847	0.181123	3.42146	0.297423	3.34643	0.207897	3.119	0.414085
3.15467	0.335306	3.17535	0.181301	3.42915	0.297421	3.35374	0.207993	3.12603	0.414478
3.16145	0.335186	3.1825	0.181505	3.43671	0.29742	3.36147	0.208096	3.13312	0.41484
3.16853	0.33509	3.18959	0.181683	3.44449	0.297421	3.36858	0.208183	3.14009	0.415213
3.17556	0.334966	3.1966	0.181876	3.45204	0.297412	3.37624	0.208287	3.14724	0.415569
3.1826	0.334853	3.20384	0.182059	3.45979	0.297417	3.38377	0.208381	3.1541	0.415913
3.18976	0.334747	3.2107	0.182246	3.46737	0.297386	3.39106	0.208495	3.16136	0.416266
3.19659	0.334615	3.21793	0.182445	3.47498	0.297368	3.39867	0.208587	3.16828	0.416588
3.20386	0.334515	3.22484	0.182616	3.48287	0.297334	3.40594	0.208685	3.17524	0.416938
3.21086	0.334375	3.23194	0.182809	3.49017	0.297295	3.4136	0.20879	3.18239	0.41726
3.2179	0.334269	3.23895	0.18298	3.4981	0.297268	3.42083	0.208886	3.18923	0.417569
3.22504	0.334152	3.24596	0.183166	3.50566	0.297226	3.42834	0.208998	3.19647	0.417889
3.23199	0.334034	3.25333	0.183352	3.51324	0.297188	3.43576	0.209095	3.20327	0.418167
3.23927	0.333935	3.26014	0.183517	3.52105	0.297139	3.44316	0.2092	3.21034	0.418474
3.24602	0.333808	3.26722	0.183699	3.52846	0.297081	3.45082	0.209309	3.21746	0.41874
3.25321	0.333717	3.27443	0.183867	3.53633	0.297029	3.45808	0.209394	3.22439	0.419013
3.26032	0.333601	3.28131	0.184044	3.54386	0.296957	3.46577	0.209504	3.23152	0.419269
3.26729	0.333507	3.28844	0.18422	3.55161	0.296906	3.47306	0.209599	3.23843	0.419517
3.27448	0.33341	3.29538	0.184384	3.55925	0.296822	3.48048	0.209703	3.24563	0.419767
3.2814	0.333311	3.30264	0.184565	3.5667	0.296764	3.48812	0.209801	3.25254	0.419975
3.28859	0.333235	3.30957	0.18472	3.57463	0.296685	3.4953	0.209899	3.2596	0.420203
3.29557	0.333136	3.31665	0.184891	3.58213	0.296609	3.50309	0.209999	3.26676	0.420408
3.30258	0.333064	3.32372	0.185049	3.58997	0.29654	3.51023	0.210085	3.27344	0.42061
3.30977	0.332975	3.33064	0.18521	3.59748	0.296449	3.51777	0.210203	3.2807	0.420812
3.31661	0.33289	3.33791	0.185379	3.60509	0.296382	3.52528	0.210301	3.28763	0.420977
3.32384	0.332817	3.34481	0.185525	3.61293	0.296295	3.53265	0.210413	3.29472	0.421176
[truncated: 8,179 more rows]

## Sheet: Fig. S3
Fig. S3a			Fig. S3b	B3H7	HA		Fig. S3c	B3H7	HA
[truncated: 162 more rows]

[truncated: 4 more sheets: Fig. S4, Fig. S5, Fig. S6, Fig. S7]
